# Supplementary material for: Using isoelectric point to determine the pH for initial protein crystallization trials
Source: Bioinformatics. 2015 Jan 7;31(9):1444–51. doi: 10.1093/bioinformatics/btv011 (PMC4410668; doi:10.1093/bioinformatics/btv011)
Supplement: Supplementary Data [file supp_btv011_Supplementary_Data_1.xlsx]

## Sheet: Sheet1
MatrixName	WellID	salt1	amount 1	units	salt2	amount 2	units	salt3	amount 3	units	salt4	amount 4	units	salt 5	amount 5	units	organic	amount	units	organic	amount	units	precipitant1	amount	units	precipitant2	amount	units	empty	Buffer	mM		mM	spectro pH	buffer pH
03_sparse_PCTP4	2	ammonium sulphate	2000	mM													2-propanol	1059.8	mM										x			PCTP4	100	4.93	4
03_sparse_PCTP4	4	sodium citrate tribasic	200	mM													2-propanol	4239.22	mM										x			PCTP4	100	5.68	4
03_sparse_PCTP4	6	sodium citrate tribasic	200	mM													2-propanol	4239.22	mM										x			PCTP4	100	5.68	4
03_sparse_PCTP4	7	ammonium acetate	200	mM													2-propanol	6358.83	mM										x			PCTP4	100	5.02	4
03_sparse_PCTP4	20	ammonium acetate	200	mM													mpd	2186.47	mM										x			PCTP4	100	5.15	4
03_sparse_PCTP4	21	magnesium acetate	200	mM													mpd	2186.47	mM										x			PCTP4	100	5.34	4
03_sparse_PCTP4	23	sodium citrate tribasic	200	mM													mpd	3279.7	mM										x			PCTP4	100	5.15	4
03_sparse_PCTP4	26	ammonium sulphate	2000	mM																									x			PCTP4	100	5.34	4
03_sparse_PCTP4	27	ammonium sulphate	2000	mM																									x			PCTP4	100	5.15	4
03_sparse_PCTP4	28	ammonium sulphate	2000	mM	sodium chloride	100	mM																						x			PCTP4	100	5.34	4
03_sparse_PCTP4	29	ammonium sulphate	2000	mM																									x			PCTP4	100	5.34	4
03_sparse_PCTP4	30	ammonium sulphate	1600	mM																									x			PCTP4	100	4.51	4
03_sparse_PCTP4	31	ammonium sulphate	1800	mM	potassium sodium tartrate	200	mM																						x			PCTP4	100	5.56	4
03_sparse_PCTP4	33	ammonium sulphate	1800	mM																			ethylene glycol	1710.89	mM				x			PCTP4	100	5.09	4
03_sparse_PCTP4	36	sodium dihydrogen phosphate	1350	mM	sodium chloride	1000	mM																						x			PCTP4	100	4.55	4
03_sparse_PCTP4	41	sodium chloride	4500	mM																									x			PCTP4	100	5.34	4
03_sparse_PCTP4	42	sodium chloride	1000	mM	magnesium chloride	10	mM																						x			PCTP4	100	4.47	4
03_sparse_PCTP4	43	sodium acetate	1750	mM																									x			PCTP4	100	6.42	4
03_sparse_PCTP4	44	sodium acetate	1800	mM																									x			PCTP4	100	6.38	4
03_sparse_PCTP4	45	sodium acetate	1000	mM																									x			PCTP4	100	5.95	4
03_sparse_PCTP4	46	ammonium acetate	1800	mM																									x			PCTP4	100	6.42	4
03_sparse_PCTP4	47	sodium citrate tribasic	1200	mM																									x			PCTP4	100	6.58	4
03_sparse_PCTP4	48	sodium citrate tribasic	1000	mM																									x			PCTP4	100	6.53	4
03_sparse_PCTP4	49	sodium formate	2000	mM																									x			PCTP4	100	5.46	4
03_sparse_PCTP4	50	sodium formate	4000	mM																									x			PCTP4	100	5.84	4
03_sparse_PCTP4	51	potassium sodium tartrate	750	mM																									x			PCTP4	100	6.42	4
03_sparse_PCTP4	52	potassium sodium tartrate	1000	mM																									x			PCTP4	100	6.46	4
03_sparse_PCTP4	53	lithium sulphate	1800	mM																									x			PCTP4	100	4.59	4
03_sparse_PCTP4	54	lithium sulphate	1800	mM																									x			PCTP4	100	5.09	4
03_sparse_PCTP4	55	lithium sulphate	1000	mM	ammonium sulphate	500	mM																						x			PCTP4	100	4.59	4
03_sparse_PCTP4	56	magnesium chloride	1500	mM																									x			PCTP4	100	4.51	4
03_sparse_PCTP4	57	magnesium chloride	1800	mM																									x			PCTP4	100	5.09	4
03_sparse_PCTP4	58	magnesium chloride	2000	mM																									x			PCTP4	100	4.59	4
03_sparse_PCTP4	59	sodium malonate	2000	mM																									x			PCTP4	100	6.5	4
03_sparse_PCTP4	76	calcium chloride	100	mM																			peg 400	663.717	mM				x			PCTP4	100	4.47	4
03_sparse_PCTP4	77	calcium acetate	200	mM																			peg 8000	22.5	mM				x			PCTP4	100	5.46	4
03_sparse_PCTP4	81	ammonium acetate	200	mM																			peg 3350	83.5821	mM				x			PCTP4	100	5.41	4
03_sparse_PCTP4	82	sodium acetate	200	mM																			peg 3350	74.6269	mM				x			PCTP4	100	5.41	4
03_sparse_PCTP4	84	ammonium sulphate	2000	mM																			peg 400	221.239	mM				x			PCTP4	100	4.72	4
03_sparse_PCTP4	87	magnesium acetate	200	mM																			peg 8000	27.5	mM				x			PCTP4	100	5.46	4
03_sparse_PCTP4	91	calcium acetate	200	mM																			peg 8000	22.5	mM				x			PCTP4	100	5.46	4
03_sparse_PCTP4	94	ammonium acetate	200	mM																			peg 3350	74.6269	mM				x			PCTP4	100	5.34	4
03_sparse_PCTP4	95	sodium citrate tribasic	200	mM																			peg 400	663.717	mM				x			PCTP4	100	5.95	4
03_sparse_PCTP4	96	sodium acetate	200	mM																			peg 8000	37.5	mM				x			PCTP4	100	5.2	4
03_sparse_PCTP5	1	magnesium chloride	200	mM													hexanediol	3400	mM										x	PCTP9.5	19	PCTP4	81	4.72	5.045
03_sparse_PCTP5	2	ammonium sulphate	2000	mM													2-propanol	1059.8	mM										x	PCTP9.5	19	PCTP4	81	5.34	5.045
03_sparse_PCTP5	3	calcium chloride	200	mM													2-propanol	2119.61	mM										x	PCTP9.5	19	PCTP4	81	4.96	5.045
03_sparse_PCTP5	4	sodium citrate tribasic	200	mM													2-propanol	4239.22	mM										x	PCTP9.5	19	PCTP4	81	5.95	5.045
03_sparse_PCTP5	5	magnesium chloride	200	mM													2-propanol	6358.83	mM										x	PCTP9.5	19	PCTP4	81	4.72	5.045
03_sparse_PCTP5	6	sodium citrate tribasic	200	mM													2-propanol	4239.22	mM										x	PCTP9.5	19	PCTP4	81	5.89	5.045
03_sparse_PCTP5	7	ammonium acetate	200	mM													2-propanol	6358.83	mM										x	PCTP9.5	19	PCTP4	81	5.41	5.045
03_sparse_PCTP5	8																2-propanol	2119.61	mM				peg 3350	59.7015	mM				x	PCTP9.5	19	PCTP4	81	4.93	5.045
03_sparse_PCTP5	9																2-propanol	2119.61	mM				peg 3350	59.7015	mM				x	PCTP9.5	19	PCTP4	81	4.93	5.045
03_sparse_PCTP5	10																2-propanol	2119.61	mM				peg 3350	59.7015	mM				x	PCTP9.5	19	PCTP4	81	4.93	5.045
03_sparse_PCTP5	11																2-propanol	2119.61	mM				peg 3350	59.7015	mM				x	PCTP9.5	19	PCTP4	81	4.93	5.045
03_sparse_PCTP5	12	sodium chloride	2000	mM													ethanol	2751.09	mM										x	PCTP9.5	19	PCTP4	81	5.15	5.045
03_sparse_PCTP5	13																ethanol	6877.72	mM										x	PCTP9.5	19	PCTP4	81	4.72	5.045
03_sparse_PCTP5	14																						ethylene glycol	4277.21	mM				x	PCTP9.5	19	PCTP4	81	5.2	5.045
03_sparse_PCTP5	15																ethanol	1375.54	mM				peg 3350	59.7015	mM				x	PCTP9.5	19	PCTP4	81	5.09	5.045
03_sparse_PCTP5	16																ethanol	1375.54	mM				peg 3350	59.7015	mM				x	PCTP9.5	19	PCTP4	81	5.15	5.045
03_sparse_PCTP5	17																ethanol	1375.54	mM				peg 3350	59.7015	mM				x	PCTP9.5	19	PCTP4	81	5.09	5.045
03_sparse_PCTP5	18																ethanol	1375.54	mM				peg 3350	59.7015	mM				x	PCTP9.5	19	PCTP4	81	5.09	5.045
03_sparse_PCTP5	19	sodium chloride	200	mM													mpd	2186.47	mM										x	PCTP9.5	19	PCTP4	81	4.99	5.045
03_sparse_PCTP5	20	ammonium acetate	200	mM													mpd	2186.47	mM										x	PCTP9.5	19	PCTP4	81	5.49	5.045
03_sparse_PCTP5	21	magnesium acetate	200	mM													mpd	2186.47	mM										x	PCTP9.5	19	PCTP4	81	5.49	5.045
03_sparse_PCTP5	22	ammonium sulphate	500	mM													mpd	3279.7	mM										x	PCTP9.5	19	PCTP4	81	4.82	5.045
03_sparse_PCTP5	23	sodium citrate tribasic	200	mM													mpd	3279.7	mM										x	PCTP9.5	19	PCTP4	81	5.68	5.045
03_sparse_PCTP5	25																dioxane	3841.69	mM										x	PCTP9.5	19	PCTP4	81	5.02	5.045
03_sparse_PCTP5	26	ammonium sulphate	2000	mM																									x	PCTP9.5	19	PCTP4	81	5.56	5.045
03_sparse_PCTP5	27	ammonium sulphate	2000	mM																									x	PCTP9.5	19	PCTP4	81	5.59	5.045
03_sparse_PCTP5	28	ammonium sulphate	2000	mM	sodium chloride	100	mM																						x	PCTP9.5	19	PCTP4	81	5.59	5.045
03_sparse_PCTP5	29	ammonium sulphate	2000	mM																									x	PCTP9.5	19	PCTP4	81	5.59	5.045
03_sparse_PCTP5	30	ammonium sulphate	1600	mM																									x	PCTP9.5	19	PCTP4	81	5.56	5.045
03_sparse_PCTP5	31	ammonium sulphate	1800	mM	potassium sodium tartrate	200	mM																						x	PCTP9.5	19	PCTP4	81	5.74	5.045
03_sparse_PCTP5	32	ammonium sulphate	1600	mM													dioxane	1097.63	mM										x	PCTP9.5	19	PCTP4	81	5.25	5.045
03_sparse_PCTP5	33	ammonium sulphate	1800	mM																			ethylene glycol	1710.89	mM				x	PCTP9.5	19	PCTP4	81	5.56	5.045
03_sparse_PCTP5	34	sodium dihydrogen phosphate	1000	mM																									x	PCTP9.5	19	PCTP4	81	4.59	5.045
03_sparse_PCTP5	36	sodium dihydrogen phosphate	1350	mM	sodium chloride	1000	mM																						x	PCTP9.5	19	PCTP4	81	4.47	5.045
03_sparse_PCTP5	37	sodium dihydrogen phosphate	800	mM																									x	PCTP9.5	19	PCTP4	81	4.51	5.045
03_sparse_PCTP5	38	sodium chloride	1000	mM																									x	PCTP9.5	19	PCTP4	81	5.25	5.045
03_sparse_PCTP5	39	sodium chloride	2000	mM																									x	PCTP9.5	19	PCTP4	81	5.15	5.045
03_sparse_PCTP5	40	sodium chloride	2000	mM	potassium dihydrogen phosphate	500	mM																						x	PCTP9.5	19	PCTP4	81	5.09	5.045
03_sparse_PCTP5	41	sodium chloride	4500	mM																									x	PCTP9.5	19	PCTP4	81	5.59	5.045
03_sparse_PCTP5	42	sodium chloride	1000	mM	magnesium chloride	10	mM																						x	PCTP9.5	19	PCTP4	81	5.09	5.045
03_sparse_PCTP5	43	sodium acetate	1750	mM																									x	PCTP9.5	19	PCTP4	81	6.64	5.045
03_sparse_PCTP5	44	sodium acetate	1800	mM																									x	PCTP9.5	19	PCTP4	81	6.53	5.045
03_sparse_PCTP5	45	sodium acetate	1000	mM																									x	PCTP9.5	19	PCTP4	81	6.38	5.045
03_sparse_PCTP5	46	ammonium acetate	1800	mM																									x	PCTP9.5	19	PCTP4	81	6.58	5.045
03_sparse_PCTP5	47	sodium citrate tribasic	1200	mM																									x	PCTP9.5	19	PCTP4	81	6.94	5.045
03_sparse_PCTP5	48	sodium citrate tribasic	1000	mM																									x	PCTP9.5	19	PCTP4	81	6.84	5.045
03_sparse_PCTP5	49	sodium formate	2000	mM																									x	PCTP9.5	19	PCTP4	81	5.88	5.045
03_sparse_PCTP5	50	sodium formate	4000	mM																									x	PCTP9.5	19	PCTP4	81	5.95	5.045
03_sparse_PCTP5	51	potassium sodium tartrate	750	mM																									x	PCTP9.5	19	PCTP4	81	6.23	5.045
03_sparse_PCTP5	52	potassium sodium tartrate	1000	mM																									x	PCTP9.5	19	PCTP4	81	6.38	5.045
03_sparse_PCTP5	53	lithium sulphate	1800	mM																									x	PCTP9.5	19	PCTP4	81	5.56	5.045
03_sparse_PCTP5	54	lithium sulphate	1800	mM																									x	PCTP9.5	19	PCTP4	81	5.59	5.045
03_sparse_PCTP5	55	lithium sulphate	1000	mM	ammonium sulphate	500	mM																						x	PCTP9.5	19	PCTP4	81	5.56	5.045
03_sparse_PCTP5	56	magnesium chloride	1500	mM																									x	PCTP9.5	19	PCTP4	81	4.64	5.045
03_sparse_PCTP5	57	magnesium chloride	1800	mM																									x	PCTP9.5	19	PCTP4	81	4.96	5.045
03_sparse_PCTP5	58	magnesium chloride	2000	mM																									x	PCTP9.5	19	PCTP4	81	5.2	5.045
03_sparse_PCTP5	59	sodium malonate	2000	mM																									x	PCTP9.5	19	PCTP4	81	6.29	5.045
03_sparse_PCTP5	60																						peg 1500	166.667	mM				x	PCTP9.5	19	PCTP4	81	5.09	5.045
03_sparse_PCTP5	61																						peg 1500	66.6667	mM	peg 8000	12.5	mM	x	PCTP9.5	19	PCTP4	81	5.09	5.045
03_sparse_PCTP5	62																						peg 8000	12.5	mM				x	PCTP9.5	19	PCTP4	81	5.15	5.045
03_sparse_PCTP5	63																dioxane	219.525	mM				peg 10000	15	mM				x	PCTP9.5	19	PCTP4	81	5.15	5.045
03_sparse_PCTP5	64																						peg 3350	23.8806	mM				x	PCTP9.5	19	PCTP4	81	5.2	5.045
03_sparse_PCTP5	65																						peg 400	663.717	mM				x	PCTP9.5	19	PCTP4	81	5.15	5.045
03_sparse_PCTP5	66																						peg 10000	12	mM				x	PCTP9.5	19	PCTP4	81	5.15	5.045
03_sparse_PCTP5	67																						peg 550 mme	417.397	mM				x	PCTP9.5	19	PCTP4	81	4.96	5.045
03_sparse_PCTP5	68																						peg 8000	10	mM				x	PCTP9.5	19	PCTP4	81	5.2	5.045
03_sparse_PCTP5	69																						peg 400	663.717	mM				x	PCTP9.5	19	PCTP4	81	5.15	5.045
03_sparse_PCTP5	70	sodium dihydrogen phosphate	50	mM																			peg 8000	22.5	mM				x	PCTP9.5	19	PCTP4	81	4.99	5.045
03_sparse_PCTP5	71	lithium sulphate	500	mM																			peg 8000	15	mM				x	PCTP9.5	19	PCTP4	81	5.15	5.045
03_sparse_PCTP5	72	ammonium sulphate	200	mM																			peg 8000	31.25	mM				x	PCTP9.5	19	PCTP4	81	5.15	5.045
03_sparse_PCTP5	73	ammonium sulphate	200	mM																			peg 3350	89.5522	mM				x	PCTP9.5	19	PCTP4	81	5.25	5.045
03_sparse_PCTP5	74	magnesium chloride	200	mM																			peg 400	663.717	mM				x	PCTP9.5	19	PCTP4	81	4.99	5.045
03_sparse_PCTP5	75	sodium chloride	2000	mM																			peg 6000	16.6667	mM				x	PCTP9.5	19	PCTP4	81	5.15	5.045
03_sparse_PCTP5	76	calcium chloride	100	mM																			peg 400	663.717	mM				x	PCTP9.5	19	PCTP4	81	5.15	5.045
03_sparse_PCTP5	77	calcium acetate	200	mM																			peg 8000	22.5	mM				x	PCTP9.5	19	PCTP4	81	5.82	5.045
03_sparse_PCTP5	78	ammonium sulphate	400	mM																			peg 3350	74.6269	mM				x	PCTP9.5	19	PCTP4	81	5.25	5.045
03_sparse_PCTP5	79	ammonium sulphate	200	mM																			peg 8000	37.5	mM				x	PCTP9.5	19	PCTP4	81	5.15	5.045
03_sparse_PCTP5	80	ammonium sulphate	200	mM																			peg 2000 mme	150	mM				x	PCTP9.5	19	PCTP4	81	5.25	5.045
03_sparse_PCTP5	81	ammonium acetate	200	mM																			peg 3350	83.5821	mM				x	PCTP9.5	19	PCTP4	81	5.68	5.045
03_sparse_PCTP5	82	sodium acetate	200	mM																			peg 3350	74.6269	mM				x	PCTP9.5	19	PCTP4	81	5.68	5.045
03_sparse_PCTP5	83	ammonium sulphate	200	mM																			peg 6000	50	mM				x	PCTP9.5	19	PCTP4	81	5.15	5.045
03_sparse_PCTP5	84	ammonium sulphate	2000	mM																			peg 400	221.239	mM				x	PCTP9.5	19	PCTP4	81	5.46	5.045
03_sparse_PCTP5	85																mpd	546.617	mM				peg 6000	33.3333	mM				x	PCTP9.5	19	PCTP4	81	5.02	5.045
03_sparse_PCTP5	86																						ethylene glycol	1140.59	mM	peg 10000	20	mM	x	PCTP9.5	19	PCTP4	81	4.99	5.045
03_sparse_PCTP5	87	magnesium acetate	200	mM																			peg 8000	27.5	mM				x	PCTP9.5	19	PCTP4	81	5.74	5.045
03_sparse_PCTP5	88	calcium chloride	200	mM																			peg 400	619.469	mM				x	PCTP9.5	19	PCTP4	81	4.99	5.045
03_sparse_PCTP5	89	lithium sulphate	200	mM																			peg 3350	89.5522	mM				x	PCTP9.5	19	PCTP4	81	5.2	5.045
03_sparse_PCTP5	90	magnesium chloride	200	mM																			peg 3350	89.5522	mM				x	PCTP9.5	19	PCTP4	81	5.09	5.045
03_sparse_PCTP5	91	calcium acetate	200	mM																			peg 8000	22.5	mM				x	PCTP9.5	19	PCTP4	81	5.82	5.045
03_sparse_PCTP5	92	sodium chloride	100	mM																			peg 2000 mme	100	mM				x	PCTP9.5	19	PCTP4	81	5.15	5.045
03_sparse_PCTP5	93	sodium chloride	100	mM																			peg 550 mme	417.397	mM				x	PCTP9.5	19	PCTP4	81	5.02	5.045
03_sparse_PCTP5	94	ammonium acetate	200	mM																			peg 3350	74.6269	mM				x	PCTP9.5	19	PCTP4	81	5.68	5.045
03_sparse_PCTP5	95	sodium citrate tribasic	200	mM																			peg 400	663.717	mM				x	PCTP9.5	19	PCTP4	81	6.23	5.045
03_sparse_PCTP5	96	sodium acetate	200	mM																			peg 8000	37.5	mM				x	PCTP9.5	19	PCTP4	81	5.49	5.045
03_sparse_PCTP6	1	magnesium chloride	200	mM													hexanediol	3400	mM										x	PCTP9.5	37	PCTP4	63	5.49	6.035
03_sparse_PCTP6	2	ammonium sulphate	2000	mM													2-propanol	1059.8	mM										x	PCTP9.5	37	PCTP4	63	6.76	6.035
03_sparse_PCTP6	3	calcium chloride	200	mM													2-propanol	2119.61	mM										x	PCTP9.5	37	PCTP4	63	6.29	6.035
03_sparse_PCTP6	4	sodium citrate tribasic	200	mM													2-propanol	4239.22	mM										x	PCTP9.5	37	PCTP4	63	6.64	6.035
03_sparse_PCTP6	5	magnesium chloride	200	mM													2-propanol	6358.83	mM										x	PCTP9.5	37	PCTP4	63	5.41	6.035
03_sparse_PCTP6	6	sodium citrate tribasic	200	mM													2-propanol	4239.22	mM										x	PCTP9.5	37	PCTP4	63	6.64	6.035
03_sparse_PCTP6	7	ammonium acetate	200	mM													2-propanol	6358.83	mM										x	PCTP9.5	37	PCTP4	63	5.66	6.035
03_sparse_PCTP6	8																2-propanol	2119.61	mM				peg 3350	59.7015	mM				x	PCTP9.5	37	PCTP4	63	5.68	6.035
03_sparse_PCTP6	9																2-propanol	2119.61	mM				peg 3350	59.7015	mM				x	PCTP9.5	37	PCTP4	63	5.68	6.035
03_sparse_PCTP6	10																2-propanol	2119.61	mM				peg 3350	59.7015	mM				x	PCTP9.5	37	PCTP4	63	5.74	6.035
03_sparse_PCTP6	11																2-propanol	2119.61	mM				peg 3350	59.7015	mM				x	PCTP9.5	37	PCTP4	63	5.68	6.035
03_sparse_PCTP6	12	sodium chloride	2000	mM													ethanol	2751.09	mM										x	PCTP9.5	37	PCTP4	63	6.46	6.035
03_sparse_PCTP6	13																ethanol	6877.72	mM										x	PCTP9.5	37	PCTP4	63	5.82	6.035
03_sparse_PCTP6	14																						ethylene glycol	4277.21	mM				x	PCTP9.5	37	PCTP4	63	6.15	6.035
03_sparse_PCTP6	15																ethanol	1375.54	mM				peg 3350	59.7015	mM				x	PCTP9.5	37	PCTP4	63	5.89	6.035
03_sparse_PCTP6	16																ethanol	1375.54	mM				peg 3350	59.7015	mM				x	PCTP9.5	37	PCTP4	63	5.89	6.035
03_sparse_PCTP6	17																ethanol	1375.54	mM				peg 3350	59.7015	mM				x	PCTP9.5	37	PCTP4	63	5.89	6.035
03_sparse_PCTP6	18																ethanol	1375.54	mM				peg 3350	59.7015	mM				x	PCTP9.5	37	PCTP4	63	5.89	6.035
03_sparse_PCTP6	19	sodium chloride	200	mM													mpd	2186.47	mM										x	PCTP9.5	37	PCTP4	63	5.84	6.035
03_sparse_PCTP6	20	ammonium acetate	200	mM													mpd	2186.47	mM										x	PCTP9.5	37	PCTP4	63	5.95	6.035
03_sparse_PCTP6	21	magnesium acetate	200	mM													mpd	2186.47	mM										x	PCTP9.5	37	PCTP4	63	6.04	6.035
03_sparse_PCTP6	22	ammonium sulphate	500	mM													mpd	3279.7	mM										x	PCTP9.5	37	PCTP4	63	5.68	6.035
03_sparse_PCTP6	23	sodium citrate tribasic	200	mM													mpd	3279.7	mM										x	PCTP9.5	37	PCTP4	63	5.89	6.035
03_sparse_PCTP6	24	sodium dihydrogen phosphate	200	mM													mpd	3279.7	mM										x	PCTP9.5	37	PCTP4	63	4.72	6.035
03_sparse_PCTP6	25																dioxane	3841.69	mM										x	PCTP9.5	37	PCTP4	63	5.49	6.035
03_sparse_PCTP6	26	ammonium sulphate	2000	mM																									x	PCTP9.5	37	PCTP4	63	6.84	6.035
03_sparse_PCTP6	27	ammonium sulphate	2000	mM																									x	PCTP9.5	37	PCTP4	63	6.58	6.035
03_sparse_PCTP6	28	ammonium sulphate	2000	mM	sodium chloride	100	mM																						x	PCTP9.5	37	PCTP4	63	6.5	6.035
03_sparse_PCTP6	29	ammonium sulphate	2000	mM																									x	PCTP9.5	37	PCTP4	63	5.88	6.035
03_sparse_PCTP6	30	ammonium sulphate	1600	mM																									x	PCTP9.5	37	PCTP4	63	5.95	6.035
03_sparse_PCTP6	31	ammonium sulphate	1800	mM	potassium sodium tartrate	200	mM																						x	PCTP9.5	37	PCTP4	63	6.91	6.035
03_sparse_PCTP6	32	ammonium sulphate	1600	mM													dioxane	1097.63	mM										x	PCTP9.5	37	PCTP4	63	6.69	6.035
03_sparse_PCTP6	33	ammonium sulphate	1800	mM																			ethylene glycol	1710.89	mM				x	PCTP9.5	37	PCTP4	63	6.81	6.035
03_sparse_PCTP6	34	sodium dihydrogen phosphate	1000	mM																									x	PCTP9.5	37	PCTP4	63	4.74	6.035
03_sparse_PCTP6	35	sodium dihydrogen phosphate	600	mM	potassium dihydrogen phosphate	400	mM																						x	PCTP9.5	37	PCTP4	63	4.82	6.035
03_sparse_PCTP6	36	sodium dihydrogen phosphate	1350	mM	sodium chloride	1000	mM																						x	PCTP9.5	37	PCTP4	63	5.15	6.035
03_sparse_PCTP6	37	sodium dihydrogen phosphate	800	mM																									x	PCTP9.5	37	PCTP4	63	4.9	6.035
03_sparse_PCTP6	38	sodium chloride	1000	mM																									x	PCTP9.5	37	PCTP4	63	6.58	6.035
03_sparse_PCTP6	39	sodium chloride	2000	mM																									x	PCTP9.5	37	PCTP4	63	6.5	6.035
03_sparse_PCTP6	41	sodium chloride	4500	mM																									x	PCTP9.5	37	PCTP4	63	6.29	6.035
03_sparse_PCTP6	42	sodium chloride	1000	mM	magnesium chloride	10	mM																						x	PCTP9.5	37	PCTP4	63	6.58	6.035
03_sparse_PCTP6	43	sodium acetate	1750	mM																									x	PCTP9.5	37	PCTP4	63	7.25	6.035
03_sparse_PCTP6	44	sodium acetate	1800	mM																									x	PCTP9.5	37	PCTP4	63	7.25	6.035
03_sparse_PCTP6	45	sodium acetate	1000	mM																									x	PCTP9.5	37	PCTP4	63	6.94	6.035
03_sparse_PCTP6	46	ammonium acetate	1800	mM																									x	PCTP9.5	37	PCTP4	63	6.99	6.035
03_sparse_PCTP6	47	sodium citrate tribasic	1200	mM																									x	PCTP9.5	37	PCTP4	63	7.27	6.035
03_sparse_PCTP6	48	sodium citrate tribasic	1000	mM																									x	PCTP9.5	37	PCTP4	63	7.19	6.035
03_sparse_PCTP6	49	sodium formate	2000	mM																									x	PCTP9.5	37	PCTP4	63	6.91	6.035
03_sparse_PCTP6	50	sodium formate	4000	mM																									x	PCTP9.5	37	PCTP4	63	6.94	6.035
03_sparse_PCTP6	51	potassium sodium tartrate	750	mM																									x	PCTP9.5	37	PCTP4	63	6.42	6.035
03_sparse_PCTP6	52	potassium sodium tartrate	1000	mM																									x	PCTP9.5	37	PCTP4	63	6.91	6.035
03_sparse_PCTP6	53	lithium sulphate	1800	mM																									x	PCTP9.5	37	PCTP4	63	6.58	6.035
03_sparse_PCTP6	54	lithium sulphate	1800	mM																									x	PCTP9.5	37	PCTP4	63	6.38	6.035
03_sparse_PCTP6	55	lithium sulphate	1000	mM	ammonium sulphate	500	mM																						x	PCTP9.5	37	PCTP4	63	6.42	6.035
03_sparse_PCTP6	56	magnesium chloride	1500	mM																									x	PCTP9.5	37	PCTP4	63	6.2	6.035
03_sparse_PCTP6	57	magnesium chloride	1800	mM																									x	PCTP9.5	37	PCTP4	63	5.88	6.035
03_sparse_PCTP6	58	magnesium chloride	2000	mM																									x	PCTP9.5	37	PCTP4	63	5.89	6.035
03_sparse_PCTP6	59	sodium malonate	2000	mM																									x	PCTP9.5	37	PCTP4	63	6.84	6.035
03_sparse_PCTP6	60																						peg 1500	166.667	mM				x	PCTP9.5	37	PCTP4	63	5.95	6.035
03_sparse_PCTP6	61																						peg 1500	66.6667	mM	peg 8000	12.5	mM	x	PCTP9.5	37	PCTP4	63	5.95	6.035
03_sparse_PCTP6	62																						peg 8000	12.5	mM				x	PCTP9.5	37	PCTP4	63	6.15	6.035
03_sparse_PCTP6	63																dioxane	219.525	mM				peg 10000	15	mM				x	PCTP9.5	37	PCTP4	63	5.89	6.035
03_sparse_PCTP6	64																						peg 3350	23.8806	mM				x	PCTP9.5	37	PCTP4	63	6.2	6.035
03_sparse_PCTP6	65																						peg 400	663.717	mM				x	PCTP9.5	37	PCTP4	63	5.68	6.035
03_sparse_PCTP6	66																						peg 10000	12	mM				x	PCTP9.5	37	PCTP4	63	6.04	6.035
03_sparse_PCTP6	67																						peg 550 mme	417.397	mM				x	PCTP9.5	37	PCTP4	63	5.68	6.035
03_sparse_PCTP6	68																						peg 8000	10	mM				x	PCTP9.5	37	PCTP4	63	6.15	6.035
03_sparse_PCTP6	69																						peg 400	663.717	mM				x	PCTP9.5	37	PCTP4	63	5.66	6.035
03_sparse_PCTP6	70	sodium dihydrogen phosphate	50	mM																			peg 8000	22.5	mM				x	PCTP9.5	37	PCTP4	63	5.66	6.035
03_sparse_PCTP6	71	lithium sulphate	500	mM																			peg 8000	15	mM				x	PCTP9.5	37	PCTP4	63	6.42	6.035
03_sparse_PCTP6	72	ammonium sulphate	200	mM																			peg 8000	31.25	mM				x	PCTP9.5	37	PCTP4	63	6.23	6.035
03_sparse_PCTP6	73	ammonium sulphate	200	mM																			peg 3350	89.5522	mM				x	PCTP9.5	37	PCTP4	63	6.38	6.035
03_sparse_PCTP6	74	magnesium chloride	200	mM																			peg 400	663.717	mM				x	PCTP9.5	37	PCTP4	63	5.68	6.035
03_sparse_PCTP6	75	sodium chloride	2000	mM																			peg 6000	16.6667	mM				x	PCTP9.5	37	PCTP4	63	6.42	6.035
03_sparse_PCTP6	76	calcium chloride	100	mM																			peg 400	663.717	mM				x	PCTP9.5	37	PCTP4	63	5.68	6.035
03_sparse_PCTP6	77	calcium acetate	200	mM																			peg 8000	22.5	mM				x	PCTP9.5	37	PCTP4	63	6.42	6.035
03_sparse_PCTP6	78	ammonium sulphate	400	mM																			peg 3350	74.6269	mM				x	PCTP9.5	37	PCTP4	63	6.64	6.035
03_sparse_PCTP6	79	ammonium sulphate	200	mM																			peg 8000	37.5	mM				x	PCTP9.5	37	PCTP4	63	6.15	6.035
03_sparse_PCTP6	80	ammonium sulphate	200	mM																			peg 2000 mme	150	mM				x	PCTP9.5	37	PCTP4	63	6.34	6.035
03_sparse_PCTP6	81	ammonium acetate	200	mM																			peg 3350	83.5821	mM				x	PCTP9.5	37	PCTP4	63	6.23	6.035
03_sparse_PCTP6	82	sodium acetate	200	mM																			peg 3350	74.6269	mM				x	PCTP9.5	37	PCTP4	63	6.29	6.035
03_sparse_PCTP6	83	ammonium sulphate	200	mM																			peg 6000	50	mM				x	PCTP9.5	37	PCTP4	63	6.23	6.035
03_sparse_PCTP6	84	ammonium sulphate	2000	mM																			peg 400	221.239	mM				x	PCTP9.5	37	PCTP4	63	6.64	6.035
03_sparse_PCTP6	85																mpd	546.617	mM				peg 6000	33.3333	mM				x	PCTP9.5	37	PCTP4	63	5.84	6.035
03_sparse_PCTP6	86																						ethylene glycol	1140.59	mM	peg 10000	20	mM	x	PCTP9.5	37	PCTP4	63	5.89	6.035
03_sparse_PCTP6	87	magnesium acetate	200	mM																			peg 8000	27.5	mM				x	PCTP9.5	37	PCTP4	63	6.34	6.035
03_sparse_PCTP6	88	calcium chloride	200	mM																			peg 400	619.469	mM				x	PCTP9.5	37	PCTP4	63	5.68	6.035
03_sparse_PCTP6	89	lithium sulphate	200	mM																			peg 3350	89.5522	mM				x	PCTP9.5	37	PCTP4	63	6.23	6.035
03_sparse_PCTP6	90	magnesium chloride	200	mM																			peg 3350	89.5522	mM				x	PCTP9.5	37	PCTP4	63	5.95	6.035
03_sparse_PCTP6	91	calcium acetate	200	mM																			peg 8000	22.5	mM				x	PCTP9.5	37	PCTP4	63	6.42	6.035
03_sparse_PCTP6	92	sodium chloride	100	mM																			peg 2000 mme	100	mM				x	PCTP9.5	37	PCTP4	63	6.15	6.035
03_sparse_PCTP6	93	sodium chloride	100	mM																			peg 550 mme	417.397	mM				x	PCTP9.5	37	PCTP4	63	5.84	6.035
03_sparse_PCTP6	94	ammonium acetate	200	mM																			peg 3350	74.6269	mM				x	PCTP9.5	37	PCTP4	63	6.29	6.035
03_sparse_PCTP6	95	sodium citrate tribasic	200	mM																			peg 400	663.717	mM				x	PCTP9.5	37	PCTP4	63	6.64	6.035
03_sparse_PCTP6	96	sodium acetate	200	mM																			peg 8000	37.5	mM				x	PCTP9.5	37	PCTP4	63	6.15	6.035
03_sparse_PCTP7	1	magnesium chloride	200	mM													hexanediol	3400	mM										x	PCTP9.5	55	PCTP4	45	6.34	7.025
03_sparse_PCTP7	2	ammonium sulphate	2000	mM													2-propanol	1059.8	mM										x	PCTP9.5	55	PCTP4	45	7.37	7.025
03_sparse_PCTP7	3	calcium chloride	200	mM													2-propanol	2119.61	mM										x	PCTP9.5	55	PCTP4	45	7.15	7.025
03_sparse_PCTP7	4	sodium citrate tribasic	200	mM													2-propanol	4239.22	mM										x	PCTP9.5	55	PCTP4	45	7.15	7.025
03_sparse_PCTP7	5	magnesium chloride	200	mM													2-propanol	6358.83	mM										x	PCTP9.5	55	PCTP4	45	6.2	7.025
03_sparse_PCTP7	6	sodium citrate tribasic	200	mM													2-propanol	4239.22	mM										x	PCTP9.5	55	PCTP4	45	7.15	7.025
03_sparse_PCTP7	7	ammonium acetate	200	mM													2-propanol	6358.83	mM										x	PCTP9.5	55	PCTP4	45	6.2	7.025
03_sparse_PCTP7	8																2-propanol	2119.61	mM				peg 3350	59.7015	mM				x	PCTP9.5	55	PCTP4	45	6.64	7.025
03_sparse_PCTP7	9																2-propanol	2119.61	mM				peg 3350	59.7015	mM				x	PCTP9.5	55	PCTP4	45	6.64	7.025
03_sparse_PCTP7	10																2-propanol	2119.61	mM				peg 3350	59.7015	mM				x	PCTP9.5	55	PCTP4	45	6.64	7.025
03_sparse_PCTP7	11																2-propanol	2119.61	mM				peg 3350	59.7015	mM				x	PCTP9.5	55	PCTP4	45	6.64	7.025
03_sparse_PCTP7	12	sodium chloride	2000	mM													ethanol	2751.09	mM										x	PCTP9.5	55	PCTP4	45	7.4	7.025
03_sparse_PCTP7	13																ethanol	6877.72	mM										x	PCTP9.5	55	PCTP4	45	6.64	7.025
03_sparse_PCTP7	14																						ethylene glycol	4277.21	mM				x	PCTP9.5	55	PCTP4	45	6.91	7.025
03_sparse_PCTP7	15																ethanol	1375.54	mM				peg 3350	59.7015	mM				x	PCTP9.5	55	PCTP4	45	6.64	7.025
03_sparse_PCTP7	16																ethanol	1375.54	mM				peg 3350	59.7015	mM				x	PCTP9.5	55	PCTP4	45	6.64	7.025
03_sparse_PCTP7	17																ethanol	1375.54	mM				peg 3350	59.7015	mM				x	PCTP9.5	55	PCTP4	45	6.64	7.025
03_sparse_PCTP7	18																ethanol	1375.54	mM				peg 3350	59.7015	mM				x	PCTP9.5	55	PCTP4	45	6.64	7.025
03_sparse_PCTP7	19	sodium chloride	200	mM													mpd	2186.47	mM										x	PCTP9.5	55	PCTP4	45	6.64	7.025
03_sparse_PCTP7	20	ammonium acetate	200	mM													mpd	2186.47	mM										x	PCTP9.5	55	PCTP4	45	6.64	7.025
03_sparse_PCTP7	21	magnesium acetate	200	mM													mpd	2186.47	mM										x	PCTP9.5	55	PCTP4	45	6.78	7.025
03_sparse_PCTP7	22	ammonium sulphate	500	mM													mpd	3279.7	mM										x	PCTP9.5	55	PCTP4	45	6.64	7.025
03_sparse_PCTP7	23	sodium citrate tribasic	200	mM													mpd	3279.7	mM										x	PCTP9.5	55	PCTP4	45	6.69	7.025
03_sparse_PCTP7	24	sodium dihydrogen phosphate	200	mM													mpd	3279.7	mM										x	PCTP9.5	55	PCTP4	45	4.93	7.025
03_sparse_PCTP7	25																dioxane	3841.69	mM										x	PCTP9.5	55	PCTP4	45	6.15	7.025
03_sparse_PCTP7	26	ammonium sulphate	2000	mM																									x	PCTP9.5	55	PCTP4	45	6.91	7.025
03_sparse_PCTP7	27	ammonium sulphate	2000	mM																									x	PCTP9.5	55	PCTP4	45	6.99	7.025
03_sparse_PCTP7	28	ammonium sulphate	2000	mM	sodium chloride	100	mM																						x	PCTP9.5	55	PCTP4	45	6.99	7.025
03_sparse_PCTP7	29	ammonium sulphate	2000	mM																									x	PCTP9.5	55	PCTP4	45	7.33	7.025
03_sparse_PCTP7	30	ammonium sulphate	1600	mM																									x	PCTP9.5	55	PCTP4	45	7.33	7.025
03_sparse_PCTP7	31	ammonium sulphate	1800	mM	potassium sodium tartrate	200	mM																						x	PCTP9.5	55	PCTP4	45	7.33	7.025
03_sparse_PCTP7	32	ammonium sulphate	1600	mM													dioxane	1097.63	mM										x	PCTP9.5	55	PCTP4	45	7.58	7.025
03_sparse_PCTP7	33	ammonium sulphate	1800	mM																			ethylene glycol	1710.89	mM				x	PCTP9.5	55	PCTP4	45	7.4	7.025
03_sparse_PCTP7	34	sodium dihydrogen phosphate	1000	mM																									x	PCTP9.5	55	PCTP4	45	4.93	7.025
03_sparse_PCTP7	35	sodium dihydrogen phosphate	600	mM	potassium dihydrogen phosphate	400	mM																						x	PCTP9.5	55	PCTP4	45	4.82	7.025
03_sparse_PCTP7	36	sodium dihydrogen phosphate	1350	mM	sodium chloride	1000	mM																						x	PCTP9.5	55	PCTP4	45	5.2	7.025
03_sparse_PCTP7	37	sodium dihydrogen phosphate	800	mM																									x	PCTP9.5	55	PCTP4	45	5.09	7.025
03_sparse_PCTP7	38	sodium chloride	1000	mM																									x	PCTP9.5	55	PCTP4	45	7.58	7.025
03_sparse_PCTP7	39	sodium chloride	2000	mM																									x	PCTP9.5	55	PCTP4	45	7.61	7.025
03_sparse_PCTP7	40	sodium chloride	2000	mM	potassium dihydrogen phosphate	500	mM																						x	PCTP9.5	55	PCTP4	45	5.56	7.025
03_sparse_PCTP7	41	sodium chloride	4500	mM																									x	PCTP9.5	55	PCTP4	45	6.99	7.025
03_sparse_PCTP7	42	sodium chloride	1000	mM	magnesium chloride	10	mM																						x	PCTP9.5	55	PCTP4	45	7.58	7.025
03_sparse_PCTP7	43	sodium acetate	1750	mM																									x	PCTP9.5	55	PCTP4	45	7.75	7.025
03_sparse_PCTP7	44	sodium acetate	1800	mM																									x	PCTP9.5	55	PCTP4	45	7.75	7.025
03_sparse_PCTP7	45	sodium acetate	1000	mM																									x	PCTP9.5	55	PCTP4	45	7.65	7.025
03_sparse_PCTP7	46	ammonium acetate	1800	mM																									x	PCTP9.5	55	PCTP4	45	7.4	7.025
03_sparse_PCTP7	47	sodium citrate tribasic	1200	mM																									x	PCTP9.5	55	PCTP4	45	8.22	7.025
03_sparse_PCTP7	48	sodium citrate tribasic	1000	mM																									x	PCTP9.5	55	PCTP4	45	8.22	7.025
03_sparse_PCTP7	49	sodium formate	2000	mM																									x	PCTP9.5	55	PCTP4	45	7.65	7.025
03_sparse_PCTP7	50	sodium formate	4000	mM																									x	PCTP9.5	55	PCTP4	45	7.4	7.025
03_sparse_PCTP7	51	potassium sodium tartrate	750	mM																									x	PCTP9.5	55	PCTP4	45	7.91	7.025
03_sparse_PCTP7	52	potassium sodium tartrate	1000	mM																									x	PCTP9.5	55	PCTP4	45	7.99	7.025
03_sparse_PCTP7	53	lithium sulphate	1800	mM																									x	PCTP9.5	55	PCTP4	45	7.73	7.025
03_sparse_PCTP7	54	lithium sulphate	1800	mM																									x	PCTP9.5	55	PCTP4	45	7.4	7.025
03_sparse_PCTP7	55	lithium sulphate	1000	mM	ammonium sulphate	500	mM																						x	PCTP9.5	55	PCTP4	45	7.37	7.025
03_sparse_PCTP7	56	magnesium chloride	1500	mM																									x	PCTP9.5	55	PCTP4	45	7.58	7.025
03_sparse_PCTP7	57	magnesium chloride	1800	mM																									x	PCTP9.5	55	PCTP4	45	7.33	7.025
03_sparse_PCTP7	58	magnesium chloride	2000	mM																									x	PCTP9.5	55	PCTP4	45	7.25	7.025
03_sparse_PCTP7	59	sodium malonate	2000	mM																									x	PCTP9.5	55	PCTP4	45	6.91	7.025
03_sparse_PCTP7	60																						peg 1500	166.667	mM				x	PCTP9.5	55	PCTP4	45	6.69	7.025
03_sparse_PCTP7	61																						peg 1500	66.6667	mM	peg 8000	12.5	mM	x	PCTP9.5	55	PCTP4	45	6.69	7.025
03_sparse_PCTP7	62																						peg 8000	12.5	mM				x	PCTP9.5	55	PCTP4	45	6.88	7.025
03_sparse_PCTP7	63																dioxane	219.525	mM				peg 10000	15	mM				x	PCTP9.5	55	PCTP4	45	6.69	7.025
03_sparse_PCTP7	64																						peg 3350	23.8806	mM				x	PCTP9.5	55	PCTP4	45	6.99	7.025
03_sparse_PCTP7	65																						peg 400	663.717	mM				x	PCTP9.5	55	PCTP4	45	6.34	7.025
03_sparse_PCTP7	66																						peg 10000	12	mM				x	PCTP9.5	55	PCTP4	45	6.84	7.025
03_sparse_PCTP7	67																						peg 550 mme	417.397	mM				x	PCTP9.5	55	PCTP4	45	6.64	7.025
03_sparse_PCTP7	68																						peg 8000	10	mM				x	PCTP9.5	55	PCTP4	45	6.91	7.025
03_sparse_PCTP7	69																						peg 400	663.717	mM				x	PCTP9.5	55	PCTP4	45	6.23	7.025
03_sparse_PCTP7	70	sodium dihydrogen phosphate	50	mM																			peg 8000	22.5	mM				x	PCTP9.5	55	PCTP4	45	6.15	7.025
03_sparse_PCTP7	71	lithium sulphate	500	mM																			peg 8000	15	mM				x	PCTP9.5	55	PCTP4	45	7.58	7.025
03_sparse_PCTP7	72	ammonium sulphate	200	mM																			peg 8000	31.25	mM				x	PCTP9.5	55	PCTP4	45	7.09	7.025
03_sparse_PCTP7	73	ammonium sulphate	200	mM																			peg 3350	89.5522	mM				x	PCTP9.5	55	PCTP4	45	7.15	7.025
03_sparse_PCTP7	74	magnesium chloride	200	mM																			peg 400	663.717	mM				x	PCTP9.5	55	PCTP4	45	6.42	7.025
03_sparse_PCTP7	75	sodium chloride	2000	mM																			peg 6000	16.6667	mM				x	PCTP9.5	55	PCTP4	45	7.47	7.025
03_sparse_PCTP7	76	calcium chloride	100	mM																			peg 400	663.717	mM				x	PCTP9.5	55	PCTP4	45	6.42	7.025
03_sparse_PCTP7	77	calcium acetate	200	mM																			peg 8000	22.5	mM				x	PCTP9.5	55	PCTP4	45	6.88	7.025
03_sparse_PCTP7	78	ammonium sulphate	400	mM																			peg 3350	74.6269	mM				x	PCTP9.5	55	PCTP4	45	7.37	7.025
03_sparse_PCTP7	79	ammonium sulphate	200	mM																			peg 8000	37.5	mM				x	PCTP9.5	55	PCTP4	45	7.07	7.025
03_sparse_PCTP7	80	ammonium sulphate	200	mM																			peg 2000 mme	150	mM				x	PCTP9.5	55	PCTP4	45	7.19	7.025
03_sparse_PCTP7	81	ammonium acetate	200	mM																			peg 3350	83.5821	mM				x	PCTP9.5	55	PCTP4	45	6.81	7.025
03_sparse_PCTP7	82	sodium acetate	200	mM																			peg 3350	74.6269	mM				x	PCTP9.5	55	PCTP4	45	6.88	7.025
03_sparse_PCTP7	83	ammonium sulphate	200	mM																			peg 6000	50	mM				x	PCTP9.5	55	PCTP4	45	7.09	7.025
03_sparse_PCTP7	84	ammonium sulphate	2000	mM																			peg 400	221.239	mM				x	PCTP9.5	55	PCTP4	45	7.52	7.025
03_sparse_PCTP7	85																mpd	546.617	mM				peg 6000	33.3333	mM				x	PCTP9.5	55	PCTP4	45	6.64	7.025
03_sparse_PCTP7	86																						ethylene glycol	1140.59	mM	peg 10000	20	mM	x	PCTP9.5	55	PCTP4	45	6.64	7.025
03_sparse_PCTP7	87	magnesium acetate	200	mM																			peg 8000	27.5	mM				x	PCTP9.5	55	PCTP4	45	6.88	7.025
03_sparse_PCTP7	88	calcium chloride	200	mM																			peg 400	619.469	mM				x	PCTP9.5	55	PCTP4	45	6.64	7.025
03_sparse_PCTP7	89	lithium sulphate	200	mM																			peg 3350	89.5522	mM				x	PCTP9.5	55	PCTP4	45	7.27	7.025
03_sparse_PCTP7	90	magnesium chloride	200	mM																			peg 3350	89.5522	mM				x	PCTP9.5	55	PCTP4	45	6.81	7.025
03_sparse_PCTP7	91	calcium acetate	200	mM																			peg 8000	22.5	mM				x	PCTP9.5	55	PCTP4	45	6.88	7.025
03_sparse_PCTP7	92	sodium chloride	100	mM																			peg 2000 mme	100	mM				x	PCTP9.5	55	PCTP4	45	6.88	7.025
03_sparse_PCTP7	93	sodium chloride	100	mM																			peg 550 mme	417.397	mM				x	PCTP9.5	55	PCTP4	45	6.64	7.025
03_sparse_PCTP7	94	ammonium acetate	200	mM																			peg 3350	74.6269	mM				x	PCTP9.5	55	PCTP4	45	6.88	7.025
03_sparse_PCTP7	95	sodium citrate tribasic	200	mM																			peg 400	663.717	mM				x	PCTP9.5	55	PCTP4	45	7.27	7.025
03_sparse_PCTP7	96	sodium acetate	200	mM																			peg 8000	37.5	mM				x	PCTP9.5	55	PCTP4	45	6.69	7.025
03_sparse_PCTP8	1	magnesium chloride	200	mM													hexanediol	3400	mM										x	PCTP9.5	73	PCTP4	27	6.88	8.015
03_sparse_PCTP8	2	ammonium sulphate	2000	mM													2-propanol	1059.8	mM										x	PCTP9.5	73	PCTP4	27	7.58	8.015
03_sparse_PCTP8	3	calcium chloride	200	mM													2-propanol	2119.61	mM										x	PCTP9.5	73	PCTP4	27	7.58	8.015
03_sparse_PCTP8	4	sodium citrate tribasic	200	mM													2-propanol	4239.22	mM										x	PCTP9.5	73	PCTP4	27	7.65	8.015
03_sparse_PCTP8	5	magnesium chloride	200	mM													2-propanol	6358.83	mM										x	PCTP9.5	73	PCTP4	27	6.88	8.015
03_sparse_PCTP8	6	sodium citrate tribasic	200	mM													2-propanol	4239.22	mM										x	PCTP9.5	73	PCTP4	27	7.65	8.015
03_sparse_PCTP8	7	ammonium acetate	200	mM													2-propanol	6358.83	mM										x	PCTP9.5	73	PCTP4	27	6.76	8.015
03_sparse_PCTP8	8																2-propanol	2119.61	mM				peg 3350	59.7015	mM				x	PCTP9.5	73	PCTP4	27	6.91	8.015
03_sparse_PCTP8	9																2-propanol	2119.61	mM				peg 3350	59.7015	mM				x	PCTP9.5	73	PCTP4	27	6.91	8.015
03_sparse_PCTP8	10																2-propanol	2119.61	mM				peg 3350	59.7015	mM				x	PCTP9.5	73	PCTP4	27	6.94	8.015
03_sparse_PCTP8	11																2-propanol	2119.61	mM				peg 3350	59.7015	mM				x	PCTP9.5	73	PCTP4	27	6.91	8.015
03_sparse_PCTP8	12	sodium chloride	2000	mM													ethanol	2751.09	mM										x	PCTP9.5	73	PCTP4	27	7.65	8.015
03_sparse_PCTP8	13																ethanol	6877.72	mM										x	PCTP9.5	73	PCTP4	27	7.07	8.015
03_sparse_PCTP8	14																						ethylene glycol	4277.21	mM				x	PCTP9.5	73	PCTP4	27	7.27	8.015
03_sparse_PCTP8	15																ethanol	1375.54	mM				peg 3350	59.7015	mM				x	PCTP9.5	73	PCTP4	27	7.09	8.015
03_sparse_PCTP8	16																ethanol	1375.54	mM				peg 3350	59.7015	mM				x	PCTP9.5	73	PCTP4	27	7.09	8.015
03_sparse_PCTP8	17																ethanol	1375.54	mM				peg 3350	59.7015	mM				x	PCTP9.5	73	PCTP4	27	7.09	8.015
03_sparse_PCTP8	18																ethanol	1375.54	mM				peg 3350	59.7015	mM				x	PCTP9.5	73	PCTP4	27	7.09	8.015
03_sparse_PCTP8	19	sodium chloride	200	mM													mpd	2186.47	mM										x	PCTP9.5	73	PCTP4	27	7.15	8.015
03_sparse_PCTP8	20	ammonium acetate	200	mM													mpd	2186.47	mM										x	PCTP9.5	73	PCTP4	27	7.06	8.015
03_sparse_PCTP8	21	magnesium acetate	200	mM													mpd	2186.47	mM										x	PCTP9.5	73	PCTP4	27	7.06	8.015
03_sparse_PCTP8	22	ammonium sulphate	500	mM													mpd	3279.7	mM										x	PCTP9.5	73	PCTP4	27	6.64	8.015
03_sparse_PCTP8	23	sodium citrate tribasic	200	mM													mpd	3279.7	mM										x	PCTP9.5	73	PCTP4	27	6.94	8.015
03_sparse_PCTP8	24	sodium dihydrogen phosphate	200	mM													mpd	3279.7	mM										x	PCTP9.5	73	PCTP4	27	5.56	8.015
03_sparse_PCTP8	25																dioxane	3841.69	mM										x	PCTP9.5	73	PCTP4	27	6.76	8.015
03_sparse_PCTP8	26	ammonium sulphate	2000	mM																									x	PCTP9.5	73	PCTP4	27	7.25	8.015
03_sparse_PCTP8	27	ammonium sulphate	2000	mM																									x	PCTP9.5	73	PCTP4	27	7.07	8.015
03_sparse_PCTP8	28	ammonium sulphate	2000	mM	sodium chloride	100	mM																						x	PCTP9.5	73	PCTP4	27	6.99	8.015
03_sparse_PCTP8	29	ammonium sulphate	2000	mM																									x	PCTP9.5	73	PCTP4	27	7.25	8.015
03_sparse_PCTP8	30	ammonium sulphate	1600	mM																									x	PCTP9.5	73	PCTP4	27	7.27	8.015
03_sparse_PCTP8	31	ammonium sulphate	1800	mM	potassium sodium tartrate	200	mM																						x	PCTP9.5	73	PCTP4	27	7.06	8.015
03_sparse_PCTP8	32	ammonium sulphate	1600	mM													dioxane	1097.63	mM										x	PCTP9.5	73	PCTP4	27	7.61	8.015
03_sparse_PCTP8	33	ammonium sulphate	1800	mM																			ethylene glycol	1710.89	mM				x	PCTP9.5	73	PCTP4	27	7.4	8.015
03_sparse_PCTP8	34	sodium dihydrogen phosphate	1000	mM																									x	PCTP9.5	73	PCTP4	27	5.2	8.015
03_sparse_PCTP8	35	sodium dihydrogen phosphate	600	mM	potassium dihydrogen phosphate	400	mM																						x	PCTP9.5	73	PCTP4	27	5.15	8.015
03_sparse_PCTP8	36	sodium dihydrogen phosphate	1350	mM	sodium chloride	1000	mM																						x	PCTP9.5	73	PCTP4	27	4.74	8.015
03_sparse_PCTP8	37	sodium dihydrogen phosphate	800	mM																									x	PCTP9.5	73	PCTP4	27	5.34	8.015
03_sparse_PCTP8	38	sodium chloride	1000	mM																									x	PCTP9.5	73	PCTP4	27	7.47	8.015
03_sparse_PCTP8	39	sodium chloride	2000	mM																									x	PCTP9.5	73	PCTP4	27	7.47	8.015
03_sparse_PCTP8	40	sodium chloride	2000	mM	potassium dihydrogen phosphate	500	mM																						x	PCTP9.5	73	PCTP4	27	5.2	8.015
03_sparse_PCTP8	41	sodium chloride	4500	mM																									x	PCTP9.5	73	PCTP4	27	7.07	8.015
03_sparse_PCTP8	42	sodium chloride	1000	mM	magnesium chloride	10	mM																						x	PCTP9.5	73	PCTP4	27	7.4	8.015
03_sparse_PCTP8	43	sodium acetate	1750	mM																									x	PCTP9.5	73	PCTP4	27	7.47	8.015
03_sparse_PCTP8	44	sodium acetate	1800	mM																									x	PCTP9.5	73	PCTP4	27	7.52	8.015
03_sparse_PCTP8	45	sodium acetate	1000	mM																									x	PCTP9.5	73	PCTP4	27	7.52	8.015
03_sparse_PCTP8	46	ammonium acetate	1800	mM																									x	PCTP9.5	73	PCTP4	27	7.27	8.015
03_sparse_PCTP8	47	sodium citrate tribasic	1200	mM																									x	PCTP9.5	73	PCTP4	27	7.91	8.015
03_sparse_PCTP8	48	sodium citrate tribasic	1000	mM																									x	PCTP9.5	73	PCTP4	27	8.04	8.015
03_sparse_PCTP8	49	sodium formate	2000	mM																									x	PCTP9.5	73	PCTP4	27	7.52	8.015
03_sparse_PCTP8	50	sodium formate	4000	mM																									x	PCTP9.5	73	PCTP4	27	7.58	8.015
03_sparse_PCTP8	51	potassium sodium tartrate	750	mM																									x	PCTP9.5	73	PCTP4	27	7.73	8.015
03_sparse_PCTP8	52	potassium sodium tartrate	1000	mM																									x	PCTP9.5	73	PCTP4	27	7.73	8.015
03_sparse_PCTP8	53	lithium sulphate	1800	mM																									x	PCTP9.5	73	PCTP4	27	7.4	8.015
03_sparse_PCTP8	54	lithium sulphate	1800	mM																									x	PCTP9.5	73	PCTP4	27	7.52	8.015
03_sparse_PCTP8	55	lithium sulphate	1000	mM	ammonium sulphate	500	mM																						x	PCTP9.5	73	PCTP4	27	7.4	8.015
03_sparse_PCTP8	56	magnesium chloride	1500	mM																									x	PCTP9.5	73	PCTP4	27	7.73	8.015
03_sparse_PCTP8	57	magnesium chloride	1800	mM																									x	PCTP9.5	73	PCTP4	27	7.25	8.015
03_sparse_PCTP8	58	magnesium chloride	2000	mM																									x	PCTP9.5	73	PCTP4	27	7.25	8.015
03_sparse_PCTP8	59	sodium malonate	2000	mM																									x	PCTP9.5	73	PCTP4	27	7.19	8.015
03_sparse_PCTP8	60																						peg 1500	166.667	mM				x	PCTP9.5	73	PCTP4	27	7.37	8.015
03_sparse_PCTP8	61																						peg 1500	66.6667	mM	peg 8000	12.5	mM	x	PCTP9.5	73	PCTP4	27	7.19	8.015
03_sparse_PCTP8	62																						peg 8000	12.5	mM				x	PCTP9.5	73	PCTP4	27	7.52	8.015
03_sparse_PCTP8	63																dioxane	219.525	mM				peg 10000	15	mM				x	PCTP9.5	73	PCTP4	27	7.09	8.015
03_sparse_PCTP8	64																						peg 3350	23.8806	mM				x	PCTP9.5	73	PCTP4	27	7.09	8.015
03_sparse_PCTP8	65																						peg 400	663.717	mM				x	PCTP9.5	73	PCTP4	27	6.81	8.015
03_sparse_PCTP8	66																						peg 10000	12	mM				x	PCTP9.5	73	PCTP4	27	7.07	8.015
03_sparse_PCTP8	67																						peg 550 mme	417.397	mM				x	PCTP9.5	73	PCTP4	27	6.88	8.015
03_sparse_PCTP8	68																						peg 8000	10	mM				x	PCTP9.5	73	PCTP4	27	7.09	8.015
03_sparse_PCTP8	69																						peg 400	663.717	mM				x	PCTP9.5	73	PCTP4	27	6.84	8.015
03_sparse_PCTP8	70	sodium dihydrogen phosphate	50	mM																			peg 8000	22.5	mM				x	PCTP9.5	73	PCTP4	27	6.58	8.015
03_sparse_PCTP8	71	lithium sulphate	500	mM																			peg 8000	15	mM				x	PCTP9.5	73	PCTP4	27	8.04	8.015
03_sparse_PCTP8	72	ammonium sulphate	200	mM																			peg 8000	31.25	mM				x	PCTP9.5	73	PCTP4	27	7.52	8.015
03_sparse_PCTP8	73	ammonium sulphate	200	mM																			peg 3350	89.5522	mM				x	PCTP9.5	73	PCTP4	27	7.15	8.015
03_sparse_PCTP8	74	magnesium chloride	200	mM																			peg 400	663.717	mM				x	PCTP9.5	73	PCTP4	27	7.15	8.015
03_sparse_PCTP8	75	sodium chloride	2000	mM																			peg 6000	16.6667	mM				x	PCTP9.5	73	PCTP4	27	7.65	8.015
03_sparse_PCTP8	76	calcium chloride	100	mM																			peg 400	663.717	mM				x	PCTP9.5	73	PCTP4	27	7.15	8.015
03_sparse_PCTP8	77	calcium acetate	200	mM																			peg 8000	22.5	mM				x	PCTP9.5	73	PCTP4	27	7.37	8.015
03_sparse_PCTP8	78	ammonium sulphate	400	mM																			peg 3350	74.6269	mM				x	PCTP9.5	73	PCTP4	27	7.4	8.015
03_sparse_PCTP8	79	ammonium sulphate	200	mM																			peg 8000	37.5	mM				x	PCTP9.5	73	PCTP4	27	7.15	8.015
03_sparse_PCTP8	80	ammonium sulphate	200	mM																			peg 2000 mme	150	mM				x	PCTP9.5	73	PCTP4	27	7.37	8.015
03_sparse_PCTP8	81	ammonium acetate	200	mM																			peg 3350	83.5821	mM				x	PCTP9.5	73	PCTP4	27	7.07	8.015
03_sparse_PCTP8	82	sodium acetate	200	mM																			peg 3350	74.6269	mM				x	PCTP9.5	73	PCTP4	27	7.52	8.015
03_sparse_PCTP8	83	ammonium sulphate	200	mM																			peg 6000	50	mM				x	PCTP9.5	73	PCTP4	27	7.4	8.015
03_sparse_PCTP8	84	ammonium sulphate	2000	mM																			peg 400	221.239	mM				x	PCTP9.5	73	PCTP4	27	7.75	8.015
03_sparse_PCTP8	85																mpd	546.617	mM				peg 6000	33.3333	mM				x	PCTP9.5	73	PCTP4	27	7.09	8.015
03_sparse_PCTP8	86																						ethylene glycol	1140.59	mM	peg 10000	20	mM	x	PCTP9.5	73	PCTP4	27	7.07	8.015
03_sparse_PCTP8	87	magnesium acetate	200	mM																			peg 8000	27.5	mM				x	PCTP9.5	73	PCTP4	27	7.4	8.015
03_sparse_PCTP8	88	calcium chloride	200	mM																			peg 400	619.469	mM				x	PCTP9.5	73	PCTP4	27	7.19	8.015
03_sparse_PCTP8	89	lithium sulphate	200	mM																			peg 3350	89.5522	mM				x	PCTP9.5	73	PCTP4	27	7.61	8.015
03_sparse_PCTP8	90	magnesium chloride	200	mM																			peg 3350	89.5522	mM				x	PCTP9.5	73	PCTP4	27	7.27	8.015
03_sparse_PCTP8	91	calcium acetate	200	mM																			peg 8000	22.5	mM				x	PCTP9.5	73	PCTP4	27	7.37	8.015
03_sparse_PCTP8	92	sodium chloride	100	mM																			peg 2000 mme	100	mM				x	PCTP9.5	73	PCTP4	27	7.27	8.015
03_sparse_PCTP8	93	sodium chloride	100	mM																			peg 550 mme	417.397	mM				x	PCTP9.5	73	PCTP4	27	6.99	8.015
03_sparse_PCTP8	94	ammonium acetate	200	mM																			peg 3350	74.6269	mM				x	PCTP9.5	73	PCTP4	27	7.15	8.015
03_sparse_PCTP8	95	sodium citrate tribasic	200	mM																			peg 400	663.717	mM				x	PCTP9.5	73	PCTP4	27	7.75	8.015
03_sparse_PCTP8	96	sodium acetate	200	mM																			peg 8000	37.5	mM				x	PCTP9.5	73	PCTP4	27	7.47	8.015
03_sparse_PCTP9	1	magnesium chloride	200	mM													hexanediol	3400	mM										x	PCTP9.5	90	PCTP4	10	8.13	8.95
03_sparse_PCTP9	2	ammonium sulphate	2000	mM													2-propanol	1059.8	mM										x	PCTP9.5	90	PCTP4	10	7.75	8.95
03_sparse_PCTP9	3	calcium chloride	200	mM													2-propanol	2119.61	mM										x	PCTP9.5	90	PCTP4	10	8.31	8.95
03_sparse_PCTP9	4	sodium citrate tribasic	200	mM													2-propanol	4239.22	mM										x	PCTP9.5	90	PCTP4	10	8.46	8.95
03_sparse_PCTP9	5	magnesium chloride	200	mM													2-propanol	6358.83	mM										x	PCTP9.5	90	PCTP4	10	8.04	8.95
03_sparse_PCTP9	6	sodium citrate tribasic	200	mM													2-propanol	4239.22	mM										x	PCTP9.5	90	PCTP4	10	8.31	8.95
03_sparse_PCTP9	7	ammonium acetate	200	mM													2-propanol	6358.83	mM										x	PCTP9.5	90	PCTP4	10	7.09	8.95
03_sparse_PCTP9	8																2-propanol	2119.61	mM				peg 3350	59.7015	mM				x	PCTP9.5	90	PCTP4	10	8.13	8.95
03_sparse_PCTP9	9																2-propanol	2119.61	mM				peg 3350	59.7015	mM				x	PCTP9.5	90	PCTP4	10	8.13	8.95
03_sparse_PCTP9	10																2-propanol	2119.61	mM				peg 3350	59.7015	mM				x	PCTP9.5	90	PCTP4	10	8.31	8.95
03_sparse_PCTP9	11																2-propanol	2119.61	mM				peg 3350	59.7015	mM				x	PCTP9.5	90	PCTP4	10	8.31	8.95
03_sparse_PCTP9	12	sodium chloride	2000	mM													ethanol	2751.09	mM										x	PCTP9.5	90	PCTP4	10	9.16	8.95
03_sparse_PCTP9	13																ethanol	6877.72	mM										x	PCTP9.5	90	PCTP4	10	8.31	8.95
03_sparse_PCTP9	14																						ethylene glycol	4277.21	mM				x	PCTP9.5	90	PCTP4	10	7.99	8.95
03_sparse_PCTP9	15																ethanol	1375.54	mM				peg 3350	59.7015	mM				x	PCTP9.5	90	PCTP4	10	8.13	8.95
03_sparse_PCTP9	16																ethanol	1375.54	mM				peg 3350	59.7015	mM				x	PCTP9.5	90	PCTP4	10	8.13	8.95
03_sparse_PCTP9	17																ethanol	1375.54	mM				peg 3350	59.7015	mM				x	PCTP9.5	90	PCTP4	10	8.13	8.95
03_sparse_PCTP9	18																ethanol	1375.54	mM				peg 3350	59.7015	mM				x	PCTP9.5	90	PCTP4	10	8.04	8.95
03_sparse_PCTP9	19	sodium chloride	200	mM													mpd	2186.47	mM										x	PCTP9.5	90	PCTP4	10	8.22	8.95
03_sparse_PCTP9	20	ammonium acetate	200	mM													mpd	2186.47	mM										x	PCTP9.5	90	PCTP4	10	7.52	8.95
03_sparse_PCTP9	21	magnesium acetate	200	mM													mpd	2186.47	mM										x	PCTP9.5	90	PCTP4	10	8.22	8.95
03_sparse_PCTP9	22	ammonium sulphate	500	mM													mpd	3279.7	mM										x	PCTP9.5	90	PCTP4	10	7.07	8.95
03_sparse_PCTP9	23	sodium citrate tribasic	200	mM													mpd	3279.7	mM										x	PCTP9.5	90	PCTP4	10	8.31	8.95
03_sparse_PCTP9	24	sodium dihydrogen phosphate	200	mM													mpd	3279.7	mM										x	PCTP9.5	90	PCTP4	10	5.56	8.95
03_sparse_PCTP9	25																dioxane	3841.69	mM										x	PCTP9.5	90	PCTP4	10	7.99	8.95
03_sparse_PCTP9	26	ammonium sulphate	2000	mM																									x	PCTP9.5	90	PCTP4	10	7.27	8.95
03_sparse_PCTP9	27	ammonium sulphate	2000	mM																									x	PCTP9.5	90	PCTP4	10	7.37	8.95
03_sparse_PCTP9	28	ammonium sulphate	2000	mM	sodium chloride	100	mM																						x	PCTP9.5	90	PCTP4	10	7.25	8.95
03_sparse_PCTP9	29	ammonium sulphate	2000	mM																									x	PCTP9.5	90	PCTP4	10	7.25	8.95
03_sparse_PCTP9	30	ammonium sulphate	1600	mM																									x	PCTP9.5	90	PCTP4	10	7.27	8.95
03_sparse_PCTP9	31	ammonium sulphate	1800	mM	potassium sodium tartrate	200	mM																						x	PCTP9.5	90	PCTP4	10	7.27	8.95
03_sparse_PCTP9	32	ammonium sulphate	1600	mM													dioxane	1097.63	mM										x	PCTP9.5	90	PCTP4	10	7.73	8.95
03_sparse_PCTP9	33	ammonium sulphate	1800	mM																			ethylene glycol	1710.89	mM				x	PCTP9.5	90	PCTP4	10	7.37	8.95
03_sparse_PCTP9	34	sodium dihydrogen phosphate	1000	mM																									x	PCTP9.5	90	PCTP4	10	5.41	8.95
03_sparse_PCTP9	35	sodium dihydrogen phosphate	600	mM	potassium dihydrogen phosphate	400	mM																						x	PCTP9.5	90	PCTP4	10	5.34	8.95
03_sparse_PCTP9	36	sodium dihydrogen phosphate	1350	mM	sodium chloride	1000	mM																						x	PCTP9.5	90	PCTP4	10	5.15	8.95
03_sparse_PCTP9	37	sodium dihydrogen phosphate	800	mM																									x	PCTP9.5	90	PCTP4	10	5.56	8.95
03_sparse_PCTP9	38	sodium chloride	1000	mM																									x	PCTP9.5	90	PCTP4	10	8.13	8.95
03_sparse_PCTP9	39	sodium chloride	2000	mM																									x	PCTP9.5	90	PCTP4	10	8.13	8.95
03_sparse_PCTP9	40	sodium chloride	2000	mM	potassium dihydrogen phosphate	500	mM																						x	PCTP9.5	90	PCTP4	10	5.34	8.95
03_sparse_PCTP9	41	sodium chloride	4500	mM																									x	PCTP9.5	90	PCTP4	10	7.61	8.95
03_sparse_PCTP9	42	sodium chloride	1000	mM	magnesium chloride	10	mM																						x	PCTP9.5	90	PCTP4	10	7.91	8.95
03_sparse_PCTP9	43	sodium acetate	1750	mM																									x	PCTP9.5	90	PCTP4	10	7.91	8.95
03_sparse_PCTP9	44	sodium acetate	1800	mM																									x	PCTP9.5	90	PCTP4	10	8.13	8.95
03_sparse_PCTP9	45	sodium acetate	1000	mM																									x	PCTP9.5	90	PCTP4	10	7.99	8.95
03_sparse_PCTP9	46	ammonium acetate	1800	mM																									x	PCTP9.5	90	PCTP4	10	7.33	8.95
03_sparse_PCTP9	47	sodium citrate tribasic	1200	mM																									x	PCTP9.5	90	PCTP4	10	8.6	8.95
03_sparse_PCTP9	48	sodium citrate tribasic	1000	mM																									x	PCTP9.5	90	PCTP4	10	8.97	8.95
03_sparse_PCTP9	49	sodium formate	2000	mM																									x	PCTP9.5	90	PCTP4	10	8.22	8.95
03_sparse_PCTP9	50	sodium formate	4000	mM																									x	PCTP9.5	90	PCTP4	10	8.46	8.95
03_sparse_PCTP9	51	potassium sodium tartrate	750	mM																									x	PCTP9.5	90	PCTP4	10	8.31	8.95
03_sparse_PCTP9	52	potassium sodium tartrate	1000	mM																									x	PCTP9.5	90	PCTP4	10	8.31	8.95
03_sparse_PCTP9	53	lithium sulphate	1800	mM																									x	PCTP9.5	90	PCTP4	10	8.04	8.95
03_sparse_PCTP9	54	lithium sulphate	1800	mM																									x	PCTP9.5	90	PCTP4	10	7.73	8.95
03_sparse_PCTP9	55	lithium sulphate	1000	mM	ammonium sulphate	500	mM																						x	PCTP9.5	90	PCTP4	10	7.52	8.95
03_sparse_PCTP9	56	magnesium chloride	1500	mM																									x	PCTP9.5	90	PCTP4	10	7.61	8.95
03_sparse_PCTP9	57	magnesium chloride	1800	mM																									x	PCTP9.5	90	PCTP4	10	7.73	8.95
03_sparse_PCTP9	58	magnesium chloride	2000	mM																									x	PCTP9.5	90	PCTP4	10	7.25	8.95
03_sparse_PCTP9	59	sodium malonate	2000	mM																									x	PCTP9.5	90	PCTP4	10	8.04	8.95
03_sparse_PCTP9	60																						peg 1500	166.667	mM				x	PCTP9.5	90	PCTP4	10	8.46	8.95
03_sparse_PCTP9	61																						peg 1500	66.6667	mM	peg 8000	12.5	mM	x	PCTP9.5	90	PCTP4	10	8.46	8.95
03_sparse_PCTP9	62																						peg 8000	12.5	mM				x	PCTP9.5	90	PCTP4	10	8.22	8.95
03_sparse_PCTP9	63																dioxane	219.525	mM				peg 10000	15	mM				x	PCTP9.5	90	PCTP4	10	8.31	8.95
03_sparse_PCTP9	64																						peg 3350	23.8806	mM				x	PCTP9.5	90	PCTP4	10	8.04	8.95
03_sparse_PCTP9	65																						peg 400	663.717	mM				x	PCTP9.5	90	PCTP4	10	8.13	8.95
03_sparse_PCTP9	66																						peg 10000	12	mM				x	PCTP9.5	90	PCTP4	10	8.22	8.95
03_sparse_PCTP9	67																						peg 550 mme	417.397	mM				x	PCTP9.5	90	PCTP4	10	8.04	8.95
03_sparse_PCTP9	68																						peg 8000	10	mM				x	PCTP9.5	90	PCTP4	10	8.13	8.95
03_sparse_PCTP9	69																						peg 400	663.717	mM				x	PCTP9.5	90	PCTP4	10	8.22	8.95
03_sparse_PCTP9	70	sodium dihydrogen phosphate	50	mM																			peg 8000	22.5	mM				x	PCTP9.5	90	PCTP4	10	6.94	8.95
03_sparse_PCTP9	71	lithium sulphate	500	mM																			peg 8000	15	mM				x	PCTP9.5	90	PCTP4	10	8.6	8.95
03_sparse_PCTP9	72	ammonium sulphate	200	mM																			peg 8000	31.25	mM				x	PCTP9.5	90	PCTP4	10	7.75	8.95
03_sparse_PCTP9	73	ammonium sulphate	200	mM																			peg 3350	89.5522	mM				x	PCTP9.5	90	PCTP4	10	7.99	8.95
03_sparse_PCTP9	74	magnesium chloride	200	mM																			peg 400	663.717	mM				x	PCTP9.5	90	PCTP4	10	8.52	8.95
03_sparse_PCTP9	75	sodium chloride	2000	mM																			peg 6000	16.6667	mM				x	PCTP9.5	90	PCTP4	10	8.75	8.95
03_sparse_PCTP9	76	calcium chloride	100	mM																			peg 400	663.717	mM				x	PCTP9.5	90	PCTP4	10	8.22	8.95
03_sparse_PCTP9	77	calcium acetate	200	mM																			peg 8000	22.5	mM				x	PCTP9.5	90	PCTP4	10	8.31	8.95
03_sparse_PCTP9	78	ammonium sulphate	400	mM																			peg 3350	74.6269	mM				x	PCTP9.5	90	PCTP4	10	7.73	8.95
03_sparse_PCTP9	79	ammonium sulphate	200	mM																			peg 8000	37.5	mM				x	PCTP9.5	90	PCTP4	10	7.58	8.95
03_sparse_PCTP9	80	ammonium sulphate	200	mM																			peg 2000 mme	150	mM				x	PCTP9.5	90	PCTP4	10	7.75	8.95
03_sparse_PCTP9	81	ammonium acetate	200	mM																			peg 3350	83.5821	mM				x	PCTP9.5	90	PCTP4	10	7.65	8.95
03_sparse_PCTP9	82	sodium acetate	200	mM																			peg 3350	74.6269	mM				x	PCTP9.5	90	PCTP4	10	8.52	8.95
03_sparse_PCTP9	83	ammonium sulphate	200	mM																			peg 6000	50	mM				x	PCTP9.5	90	PCTP4	10	7.73	8.95
03_sparse_PCTP9	84	ammonium sulphate	2000	mM																			peg 400	221.239	mM				x	PCTP9.5	90	PCTP4	10	7.65	8.95
03_sparse_PCTP9	85																mpd	546.617	mM				peg 6000	33.3333	mM				x	PCTP9.5	90	PCTP4	10	8.46	8.95
03_sparse_PCTP9	86																						ethylene glycol	1140.59	mM	peg 10000	20	mM	x	PCTP9.5	90	PCTP4	10	8.22	8.95
03_sparse_PCTP9	87	magnesium acetate	200	mM																			peg 8000	27.5	mM				x	PCTP9.5	90	PCTP4	10	8.31	8.95
03_sparse_PCTP9	88	calcium chloride	200	mM																			peg 400	619.469	mM				x	PCTP9.5	90	PCTP4	10	8.31	8.95
03_sparse_PCTP9	89	lithium sulphate	200	mM																			peg 3350	89.5522	mM				x	PCTP9.5	90	PCTP4	10	8.46	8.95
03_sparse_PCTP9	90	magnesium chloride	200	mM																			peg 3350	89.5522	mM				x	PCTP9.5	90	PCTP4	10	8.46	8.95
03_sparse_PCTP9	91	calcium acetate	200	mM																			peg 8000	22.5	mM				x	PCTP9.5	90	PCTP4	10	8.46	8.95
03_sparse_PCTP9	92	sodium chloride	100	mM																			peg 2000 mme	100	mM				x	PCTP9.5	90	PCTP4	10	8.46	8.95
03_sparse_PCTP9	93	sodium chloride	100	mM																			peg 550 mme	417.397	mM				x	PCTP9.5	90	PCTP4	10	8.13	8.95
03_sparse_PCTP9	94	ammonium acetate	200	mM																			peg 3350	74.6269	mM				x	PCTP9.5	90	PCTP4	10	7.75	8.95
03_sparse_PCTP9	95	sodium citrate tribasic	200	mM																			peg 400	663.717	mM				x	PCTP9.5	90	PCTP4	10	8.6	8.95
03_sparse_PCTP9	96	sodium acetate	200	mM																			peg 8000	37.5	mM				x	PCTP9.5	90	PCTP4	10	8.46	8.95
3_pIpH_september_pH8_5	1	sodium chloride	200	mM	sodium acetate	100	mM																						x	PCTP9.5	82	PCTP4	18	8.52	8.51
3_pIpH_september_pH8_5	2	sodium chloride	363.636	mM	sodium acetate	100	mM																						x	PCTP9.5	82	PCTP4	18	8.6	8.51
3_pIpH_september_pH8_5	3	sodium chloride	527.273	mM	sodium acetate	100	mM																						x	PCTP9.5	82	PCTP4	18	8.6	8.51
3_pIpH_september_pH8_5	4	sodium chloride	690.909	mM	sodium acetate	100	mM																						x	PCTP9.5	82	PCTP4	18	8.82	8.51
3_pIpH_september_pH8_5	5	sodium chloride	854.545	mM	sodium acetate	100	mM																						x	PCTP9.5	82	PCTP4	18	8.82	8.51
3_pIpH_september_pH8_5	6	sodium chloride	1018.18	mM	sodium acetate	100	mM																						x	PCTP9.5	82	PCTP4	18	8.82	8.51
3_pIpH_september_pH8_5	7	sodium chloride	1181.82	mM	sodium acetate	100	mM																						x	PCTP9.5	82	PCTP4	18	8.82	8.51
3_pIpH_september_pH8_5	8	sodium chloride	1345.45	mM	sodium acetate	100	mM																						x	PCTP9.5	82	PCTP4	18	9.07	8.51
3_pIpH_september_pH8_5	9	sodium chloride	1509.09	mM	sodium acetate	100	mM																						x	PCTP9.5	82	PCTP4	18	9.07	8.51
3_pIpH_september_pH8_5	10	sodium chloride	1672.73	mM	sodium acetate	100	mM																						x	PCTP9.5	82	PCTP4	18	9.16	8.51
3_pIpH_september_pH8_5	11	sodium chloride	1836.36	mM	sodium acetate	100	mM																						x	PCTP9.5	82	PCTP4	18	9.16	8.51
3_pIpH_september_pH8_5	12	sodium chloride	2000	mM	sodium acetate	100	mM																						x	PCTP9.5	82	PCTP4	18	8.75	8.51
3_pIpH_september_pH8_5	13	sodium chloride	200	mM																			peg 6000	16.6667	mM				x	PCTP9.5	82	PCTP4	18	8.46	8.51
3_pIpH_september_pH8_5	14	sodium chloride	363.636	mM																			peg 6000	16.6667	mM				x	PCTP9.5	82	PCTP4	18	8.7	8.51
3_pIpH_september_pH8_5	15	sodium chloride	527.273	mM																			peg 6000	16.6667	mM				x	PCTP9.5	82	PCTP4	18	8.6	8.51
3_pIpH_september_pH8_5	16	sodium chloride	690.909	mM																			peg 6000	16.6667	mM				x	PCTP9.5	82	PCTP4	18	8.6	8.51
3_pIpH_september_pH8_5	17	sodium chloride	854.545	mM																			peg 6000	16.6667	mM				x	PCTP9.5	82	PCTP4	18	8.97	8.51
3_pIpH_september_pH8_5	18	sodium chloride	1018.18	mM																			peg 6000	16.6667	mM				x	PCTP9.5	82	PCTP4	18	9.07	8.51
3_pIpH_september_pH8_5	19	sodium chloride	1181.82	mM																			peg 6000	16.6667	mM				x	PCTP9.5	82	PCTP4	18	8.75	8.51
3_pIpH_september_pH8_5	20	sodium chloride	1345.45	mM																			peg 6000	16.6667	mM				x	PCTP9.5	82	PCTP4	18	9.16	8.51
3_pIpH_september_pH8_5	21	sodium chloride	1509.09	mM																			peg 6000	16.6667	mM				x	PCTP9.5	82	PCTP4	18	9.16	8.51
3_pIpH_september_pH8_5	22	sodium chloride	1672.73	mM																			peg 6000	16.6667	mM				x	PCTP9.5	82	PCTP4	18	9.26	8.51
3_pIpH_september_pH8_5	23	sodium chloride	1836.36	mM																			peg 6000	16.6667	mM				x	PCTP9.5	82	PCTP4	18	9.26	8.51
3_pIpH_september_pH8_5	24	sodium chloride	2000	mM																			peg 6000	16.6667	mM				x	PCTP9.5	82	PCTP4	18	9.26	8.51
3_pIpH_september_pH8_5	25	sodium chloride	300	mM													2-propanol	1059.8	mM										x	PCTP9.5	82	PCTP4	18	8.52	8.51
3_pIpH_september_pH8_5	26	sodium chloride	590.909	mM													2-propanol	1059.8	mM										x	PCTP9.5	82	PCTP4	18	8.7	8.51
3_pIpH_september_pH8_5	27	sodium chloride	881.818	mM													2-propanol	1059.8	mM										x	PCTP9.5	82	PCTP4	18	8.7	8.51
3_pIpH_september_pH8_5	28	sodium chloride	1172.73	mM													2-propanol	1059.8	mM										x	PCTP9.5	82	PCTP4	18	8.75	8.51
3_pIpH_september_pH8_5	29	sodium chloride	1463.64	mM													2-propanol	1059.8	mM										x	PCTP9.5	82	PCTP4	18	8.75	8.51
3_pIpH_september_pH8_5	30	sodium chloride	1754.55	mM													2-propanol	1059.8	mM										x	PCTP9.5	82	PCTP4	18	9.07	8.51
3_pIpH_september_pH8_5	31	sodium chloride	2045.45	mM													2-propanol	1059.8	mM										x	PCTP9.5	82	PCTP4	18	9.07	8.51
3_pIpH_september_pH8_5	32	sodium chloride	2336.36	mM													2-propanol	1059.8	mM										x	PCTP9.5	82	PCTP4	18	9.07	8.51
3_pIpH_september_pH8_5	33	sodium chloride	2627.27	mM													2-propanol	1059.8	mM										x	PCTP9.5	82	PCTP4	18	9.07	8.51
3_pIpH_september_pH8_5	34	sodium chloride	2918.18	mM													2-propanol	1059.8	mM										x	PCTP9.5	82	PCTP4	18	9.07	8.51
3_pIpH_september_pH8_5	35	sodium chloride	3209.09	mM													2-propanol	1059.8	mM										x	PCTP9.5	82	PCTP4	18	9.22	8.51
3_pIpH_september_pH8_5	36	sodium chloride	3500	mM													2-propanol	1059.8	mM										x	PCTP9.5	82	PCTP4	18	9.07	8.51
3_pIpH_september_pH8_5	37	sodium dihydrogen phosphate	200	mM	sodium acetate	200	mM																						x	PCTP9.5	82	PCTP4	18	6.38	8.51
3_pIpH_september_pH8_5	38	sodium dihydrogen phosphate	327.273	mM	sodium acetate	200	mM																						x	PCTP9.5	82	PCTP4	18	6.04	8.51
3_pIpH_september_pH8_5	39	sodium dihydrogen phosphate	454.545	mM	sodium acetate	200	mM																						x	PCTP9.5	82	PCTP4	18	5.82	8.51
3_pIpH_september_pH8_5	40	sodium dihydrogen phosphate	581.818	mM	sodium acetate	200	mM																						x	PCTP9.5	82	PCTP4	18	5.66	8.51
3_pIpH_september_pH8_5	41	sodium dihydrogen phosphate	709.091	mM	sodium acetate	200	mM																						x	PCTP9.5	82	PCTP4	18	5.56	8.51
3_pIpH_september_pH8_5	42	sodium dihydrogen phosphate	836.364	mM	sodium acetate	200	mM																						x	PCTP9.5	82	PCTP4	18	5.46	8.51
3_pIpH_september_pH8_5	43	sodium dihydrogen phosphate	963.636	mM	sodium acetate	200	mM																						x	PCTP9.5	82	PCTP4	18	5.34	8.51
3_pIpH_september_pH8_5	44	sodium dihydrogen phosphate	1090.91	mM	sodium acetate	200	mM																						x	PCTP9.5	82	PCTP4	18	5.25	8.51
3_pIpH_september_pH8_5	45	sodium dihydrogen phosphate	1218.18	mM	sodium acetate	200	mM																						x	PCTP9.5	82	PCTP4	18	5.15	8.51
3_pIpH_september_pH8_5	46	sodium dihydrogen phosphate	1345.45	mM	sodium acetate	200	mM																						x	PCTP9.5	82	PCTP4	18	5.15	8.51
3_pIpH_september_pH8_5	47	sodium dihydrogen phosphate	1472.73	mM	sodium acetate	200	mM																						x	PCTP9.5	82	PCTP4	18	5.09	8.51
3_pIpH_september_pH8_5	48	sodium dihydrogen phosphate	1600	mM	sodium acetate	200	mM																						x	PCTP9.5	82	PCTP4	18	5.25	8.51
3_pIpH_september_pH8_5	49	sodium formate	200	mM	sodium acetate	100	mM																						x	PCTP9.5	82	PCTP4	18	9.33	8.51
3_pIpH_september_pH8_5	50	sodium formate	363.636	mM	sodium acetate	100	mM																						x	PCTP9.5	82	PCTP4	18	9.22	8.51
3_pIpH_september_pH8_5	51	sodium formate	527.273	mM	sodium acetate	100	mM																						x	PCTP9.5	82	PCTP4	18	8.75	8.51
3_pIpH_september_pH8_5	52	sodium formate	690.909	mM	sodium acetate	100	mM																						x	PCTP9.5	82	PCTP4	18	9.22	8.51
3_pIpH_september_pH8_5	53	sodium formate	854.545	mM	sodium acetate	100	mM																						x	PCTP9.5	82	PCTP4	18	9.22	8.51
3_pIpH_september_pH8_5	54	sodium formate	1018.18	mM	sodium acetate	100	mM																						x	PCTP9.5	82	PCTP4	18	9.33	8.51
3_pIpH_september_pH8_5	55	sodium formate	1181.82	mM	sodium acetate	100	mM																						x	PCTP9.5	82	PCTP4	18	9.33	8.51
3_pIpH_september_pH8_5	56	sodium formate	1345.45	mM	sodium acetate	100	mM																						x	PCTP9.5	82	PCTP4	18	9.33	8.51
3_pIpH_september_pH8_5	57	sodium formate	1509.09	mM	sodium acetate	100	mM																						x	PCTP9.5	82	PCTP4	18	8.82	8.51
3_pIpH_september_pH8_5	58	sodium formate	1672.73	mM	sodium acetate	100	mM																						x	PCTP9.5	82	PCTP4	18	8.82	8.51
3_pIpH_september_pH8_5	59	sodium formate	1836.36	mM	sodium acetate	100	mM																						x	PCTP9.5	82	PCTP4	18	9.26	8.51
3_pIpH_september_pH8_5	60	sodium formate	2000	mM	sodium acetate	100	mM																						x	PCTP9.5	82	PCTP4	18	8.82	8.51
3_pIpH_september_pH8_5	61	ammonium acetate	200	mM																									x	PCTP9.5	82	PCTP4	18	7.75	8.51
3_pIpH_september_pH8_5	62	ammonium acetate	327.273	mM																									x	PCTP9.5	82	PCTP4	18	7.61	8.51
3_pIpH_september_pH8_5	63	ammonium acetate	454.545	mM																									x	PCTP9.5	82	PCTP4	18	7.58	8.51
3_pIpH_september_pH8_5	64	ammonium acetate	581.818	mM																									x	PCTP9.5	82	PCTP4	18	7.58	8.51
3_pIpH_september_pH8_5	65	ammonium acetate	709.091	mM																									x	PCTP9.5	82	PCTP4	18	7.52	8.51
3_pIpH_september_pH8_5	66	ammonium acetate	836.364	mM																									x	PCTP9.5	82	PCTP4	18	7.52	8.51
3_pIpH_september_pH8_5	67	ammonium acetate	963.636	mM																									x	PCTP9.5	82	PCTP4	18	7.47	8.51
3_pIpH_september_pH8_5	68	ammonium acetate	1090.91	mM																									x	PCTP9.5	82	PCTP4	18	7.47	8.51
3_pIpH_september_pH8_5	69	ammonium acetate	1218.18	mM																									x	PCTP9.5	82	PCTP4	18	7.58	8.51
3_pIpH_september_pH8_5	70	ammonium acetate	1345.45	mM																									x	PCTP9.5	82	PCTP4	18	7.47	8.51
3_pIpH_september_pH8_5	71	ammonium acetate	1472.73	mM																									x	PCTP9.5	82	PCTP4	18	7.37	8.51
3_pIpH_september_pH8_5	72	ammonium acetate	1600	mM																									x	PCTP9.5	82	PCTP4	18	7.27	8.51
3_pIpH_september_pH8_5	73	sodium citrate tribasic	100	mM																			peg 3350	44.7761	mM				x	PCTP9.5	82	PCTP4	18	9.26	8.51
3_pIpH_september_pH8_5	74	ammonium acetate	200	mM	sodium citrate tribasic	100	mM																peg 3350	44.7761	mM				x	PCTP9.5	82	PCTP4	18	7.75	8.51
3_pIpH_september_pH8_5	75	ammonium acetate	400	mM	sodium citrate tribasic	100	mM																peg 3350	44.7761	mM				x	PCTP9.5	82	PCTP4	18	7.61	8.51
3_pIpH_september_pH8_5	76	ammonium acetate	600	mM	sodium citrate tribasic	100	mM																peg 3350	44.7761	mM				x	PCTP9.5	82	PCTP4	18	7.52	8.51
3_pIpH_september_pH8_5	77	ammonium acetate	800	mM	sodium citrate tribasic	100	mM																peg 3350	44.7761	mM				x	PCTP9.5	82	PCTP4	18	7.4	8.51
3_pIpH_september_pH8_5	78	ammonium acetate	1000	mM	sodium citrate tribasic	100	mM																peg 3350	44.7761	mM				x	PCTP9.5	82	PCTP4	18	7.37	8.51
3_pIpH_september_pH8_5	79	ammonium acetate	200	mM																			peg 3350	5.97015	mM				x	PCTP9.5	82	PCTP4	18	7.75	8.51
3_pIpH_september_pH8_5	80	ammonium acetate	200	mM	sodium citrate tribasic	200	mM																peg 3350	5.97015	mM				x	PCTP9.5	82	PCTP4	18	8.04	8.51
3_pIpH_september_pH8_5	81	sodium citrate tribasic	400	mM	ammonium acetate	200	mM																peg 3350	5.97015	mM				x	PCTP9.5	82	PCTP4	18	8.13	8.51
3_pIpH_september_pH8_5	82	sodium citrate tribasic	600	mM	ammonium acetate	200	mM																peg 3350	5.97015	mM				x	PCTP9.5	82	PCTP4	18	8.22	8.51
3_pIpH_september_pH8_5	83	sodium citrate tribasic	800	mM	ammonium acetate	200	mM																peg 3350	5.97015	mM				x	PCTP9.5	82	PCTP4	18	8.31	8.51
3_pIpH_september_pH8_5	84	sodium citrate tribasic	1000	mM	ammonium acetate	200	mM																peg 3350	5.97015	mM				x	PCTP9.5	82	PCTP4	18	7.91	8.51
3_pIpH_september_pH8_5	85	potassium sodium tartrate	200	mM																									x	PCTP9.5	82	PCTP4	18	9.16	8.51
3_pIpH_september_pH8_5	86	potassium sodium tartrate	345.455	mM																									x	PCTP9.5	82	PCTP4	18	8.6	8.51
3_pIpH_september_pH8_5	87	potassium sodium tartrate	490.909	mM																									x	PCTP9.5	82	PCTP4	18	8.82	8.51
3_pIpH_september_pH8_5	88	potassium sodium tartrate	636.364	mM																									x	PCTP9.5	82	PCTP4	18	8.82	8.51
4_pIpH_september_pH7_5	1	sodium chloride	200	mM	sodium acetate	100	mM																						x	PCTP9.5	64	PCTP4	36	7.58	7.52
4_pIpH_september_pH7_5	2	sodium chloride	363.636	mM	sodium acetate	100	mM																						x	PCTP9.5	64	PCTP4	36	7.47	7.52
4_pIpH_september_pH7_5	3	sodium chloride	527.273	mM	sodium acetate	100	mM																						x	PCTP9.5	64	PCTP4	36	7.58	7.52
4_pIpH_september_pH7_5	4	sodium chloride	690.909	mM	sodium acetate	100	mM																						x	PCTP9.5	64	PCTP4	36	7.61	7.52
4_pIpH_september_pH7_5	5	sodium chloride	854.545	mM	sodium acetate	100	mM																						x	PCTP9.5	64	PCTP4	36	7.65	7.52
4_pIpH_september_pH7_5	6	sodium chloride	1018.18	mM	sodium acetate	100	mM																						x	PCTP9.5	64	PCTP4	36	7.73	7.52
4_pIpH_september_pH7_5	7	sodium chloride	1181.82	mM	sodium acetate	100	mM																						x	PCTP9.5	64	PCTP4	36	7.73	7.52
4_pIpH_september_pH7_5	8	sodium chloride	1345.45	mM	sodium acetate	100	mM																						x	PCTP9.5	64	PCTP4	36	7.58	7.52
4_pIpH_september_pH7_5	9	sodium chloride	1509.09	mM	sodium acetate	100	mM																						x	PCTP9.5	64	PCTP4	36	7.75	7.52
4_pIpH_september_pH7_5	10	sodium chloride	1672.73	mM	sodium acetate	100	mM																						x	PCTP9.5	64	PCTP4	36	7.75	7.52
4_pIpH_september_pH7_5	11	sodium chloride	1836.36	mM	sodium acetate	100	mM																						x	PCTP9.5	64	PCTP4	36	7.75	7.52
4_pIpH_september_pH7_5	12	sodium chloride	2000	mM	sodium acetate	100	mM																						x	PCTP9.5	64	PCTP4	36	7.75	7.52
4_pIpH_september_pH7_5	13	sodium chloride	200	mM																			peg 6000	16.6667	mM				x	PCTP9.5	64	PCTP4	36	7.37	7.52
4_pIpH_september_pH7_5	14	sodium chloride	363.636	mM																			peg 6000	16.6667	mM				x	PCTP9.5	64	PCTP4	36	7.37	7.52
4_pIpH_september_pH7_5	15	sodium chloride	527.273	mM																			peg 6000	16.6667	mM				x	PCTP9.5	64	PCTP4	36	7.4	7.52
4_pIpH_september_pH7_5	16	sodium chloride	690.909	mM																			peg 6000	16.6667	mM				x	PCTP9.5	64	PCTP4	36	7.47	7.52
4_pIpH_september_pH7_5	17	sodium chloride	854.545	mM																			peg 6000	16.6667	mM				x	PCTP9.5	64	PCTP4	36	7.52	7.52
4_pIpH_september_pH7_5	18	sodium chloride	1018.18	mM																			peg 6000	16.6667	mM				x	PCTP9.5	64	PCTP4	36	7.52	7.52
4_pIpH_september_pH7_5	19	sodium chloride	1181.82	mM																			peg 6000	16.6667	mM				x	PCTP9.5	64	PCTP4	36	7.52	7.52
4_pIpH_september_pH7_5	20	sodium chloride	1345.45	mM																			peg 6000	16.6667	mM				x	PCTP9.5	64	PCTP4	36	7.58	7.52
4_pIpH_september_pH7_5	21	sodium chloride	1509.09	mM																			peg 6000	16.6667	mM				x	PCTP9.5	64	PCTP4	36	7.58	7.52
4_pIpH_september_pH7_5	22	sodium chloride	1672.73	mM																			peg 6000	16.6667	mM				x	PCTP9.5	64	PCTP4	36	7.58	7.52
4_pIpH_september_pH7_5	23	sodium chloride	1836.36	mM																			peg 6000	16.6667	mM				x	PCTP9.5	64	PCTP4	36	7.61	7.52
4_pIpH_september_pH7_5	24	sodium chloride	2000	mM																			peg 6000	16.6667	mM				x	PCTP9.5	64	PCTP4	36	7.61	7.52
4_pIpH_september_pH7_5	25	sodium chloride	300	mM													2-propanol	1059.8	mM										x	PCTP9.5	64	PCTP4	36	7.4	7.52
4_pIpH_september_pH7_5	26	sodium chloride	590.909	mM													2-propanol	1059.8	mM										x	PCTP9.5	64	PCTP4	36	7.52	7.52
4_pIpH_september_pH7_5	27	sodium chloride	881.818	mM													2-propanol	1059.8	mM										x	PCTP9.5	64	PCTP4	36	7.58	7.52
4_pIpH_september_pH7_5	28	sodium chloride	1172.73	mM													2-propanol	1059.8	mM										x	PCTP9.5	64	PCTP4	36	7.61	7.52
4_pIpH_september_pH7_5	29	sodium chloride	1463.64	mM													2-propanol	1059.8	mM										x	PCTP9.5	64	PCTP4	36	7.65	7.52
4_pIpH_september_pH7_5	30	sodium chloride	1754.55	mM													2-propanol	1059.8	mM										x	PCTP9.5	64	PCTP4	36	7.65	7.52
4_pIpH_september_pH7_5	31	sodium chloride	2045.45	mM													2-propanol	1059.8	mM										x	PCTP9.5	64	PCTP4	36	7.65	7.52
4_pIpH_september_pH7_5	32	sodium chloride	2336.36	mM													2-propanol	1059.8	mM										x	PCTP9.5	64	PCTP4	36	7.75	7.52
4_pIpH_september_pH7_5	33	sodium chloride	2627.27	mM													2-propanol	1059.8	mM										x	PCTP9.5	64	PCTP4	36	7.75	7.52
4_pIpH_september_pH7_5	34	sodium chloride	2918.18	mM													2-propanol	1059.8	mM										x	PCTP9.5	64	PCTP4	36	7.75	7.52
4_pIpH_september_pH7_5	35	sodium chloride	3209.09	mM													2-propanol	1059.8	mM										x	PCTP9.5	64	PCTP4	36	7.75	7.52
4_pIpH_september_pH7_5	36	sodium chloride	3500	mM													2-propanol	1059.8	mM										x	PCTP9.5	64	PCTP4	36	7.58	7.52
4_pIpH_september_pH7_5	37	sodium dihydrogen phosphate	200	mM	sodium acetate	200	mM																						x	PCTP9.5	64	PCTP4	36	6.14	7.52
4_pIpH_september_pH7_5	38	sodium dihydrogen phosphate	327.273	mM	sodium acetate	200	mM																						x	PCTP9.5	64	PCTP4	36	5.82	7.52
4_pIpH_september_pH7_5	39	sodium dihydrogen phosphate	454.545	mM	sodium acetate	200	mM																						x	PCTP9.5	64	PCTP4	36	5.56	7.52
4_pIpH_september_pH7_5	40	sodium dihydrogen phosphate	581.818	mM	sodium acetate	200	mM																						x	PCTP9.5	64	PCTP4	36	5.46	7.52
4_pIpH_september_pH7_5	41	sodium dihydrogen phosphate	709.091	mM	sodium acetate	200	mM																						x	PCTP9.5	64	PCTP4	36	5.46	7.52
4_pIpH_september_pH7_5	42	sodium dihydrogen phosphate	836.364	mM	sodium acetate	200	mM																						x	PCTP9.5	64	PCTP4	36	5.34	7.52
4_pIpH_september_pH7_5	43	sodium dihydrogen phosphate	963.636	mM	sodium acetate	200	mM																						x	PCTP9.5	64	PCTP4	36	5.15	7.52
4_pIpH_september_pH7_5	44	sodium dihydrogen phosphate	1090.91	mM	sodium acetate	200	mM																						x	PCTP9.5	64	PCTP4	36	5.15	7.52
4_pIpH_september_pH7_5	45	sodium dihydrogen phosphate	1218.18	mM	sodium acetate	200	mM																						x	PCTP9.5	64	PCTP4	36	5.15	7.52
4_pIpH_september_pH7_5	46	sodium dihydrogen phosphate	1345.45	mM	sodium acetate	200	mM																						x	PCTP9.5	64	PCTP4	36	5.09	7.52
4_pIpH_september_pH7_5	47	sodium dihydrogen phosphate	1472.73	mM	sodium acetate	200	mM																						x	PCTP9.5	64	PCTP4	36	5.09	7.52
4_pIpH_september_pH7_5	48	sodium dihydrogen phosphate	1600	mM	sodium acetate	200	mM																						x	PCTP9.5	64	PCTP4	36	5.15	7.52
4_pIpH_september_pH7_5	49	sodium formate	200	mM	sodium acetate	100	mM																						x	PCTP9.5	64	PCTP4	36	7.75	7.52
4_pIpH_september_pH7_5	50	sodium formate	363.636	mM	sodium acetate	100	mM																						x	PCTP9.5	64	PCTP4	36	7.99	7.52
4_pIpH_september_pH7_5	51	sodium formate	527.273	mM	sodium acetate	100	mM																						x	PCTP9.5	64	PCTP4	36	7.61	7.52
4_pIpH_september_pH7_5	52	sodium formate	690.909	mM	sodium acetate	100	mM																						x	PCTP9.5	64	PCTP4	36	7.65	7.52
4_pIpH_september_pH7_5	53	sodium formate	854.545	mM	sodium acetate	100	mM																						x	PCTP9.5	64	PCTP4	36	7.65	7.52
4_pIpH_september_pH7_5	54	sodium formate	1018.18	mM	sodium acetate	100	mM																						x	PCTP9.5	64	PCTP4	36	7.75	7.52
4_pIpH_september_pH7_5	55	sodium formate	1181.82	mM	sodium acetate	100	mM																						x	PCTP9.5	64	PCTP4	36	7.75	7.52
4_pIpH_september_pH7_5	56	sodium formate	1345.45	mM	sodium acetate	100	mM																						x	PCTP9.5	64	PCTP4	36	7.65	7.52
4_pIpH_september_pH7_5	57	sodium formate	1509.09	mM	sodium acetate	100	mM																						x	PCTP9.5	64	PCTP4	36	7.91	7.52
4_pIpH_september_pH7_5	58	sodium formate	1672.73	mM	sodium acetate	100	mM																						x	PCTP9.5	64	PCTP4	36	7.91	7.52
4_pIpH_september_pH7_5	59	sodium formate	1836.36	mM	sodium acetate	100	mM																						x	PCTP9.5	64	PCTP4	36	7.61	7.52
4_pIpH_september_pH7_5	60	sodium formate	2000	mM	sodium acetate	100	mM																						x	PCTP9.5	64	PCTP4	36	7.61	7.52
4_pIpH_september_pH7_5	61	ammonium acetate	200	mM																									x	PCTP9.5	64	PCTP4	36	7.37	7.52
4_pIpH_september_pH7_5	62	ammonium acetate	327.273	mM																									x	PCTP9.5	64	PCTP4	36	7.09	7.52
4_pIpH_september_pH7_5	63	ammonium acetate	454.545	mM																									x	PCTP9.5	64	PCTP4	36	7.27	7.52
4_pIpH_september_pH7_5	64	ammonium acetate	581.818	mM																									x	PCTP9.5	64	PCTP4	36	7.37	7.52
4_pIpH_september_pH7_5	65	ammonium acetate	709.091	mM																									x	PCTP9.5	64	PCTP4	36	7.37	7.52
4_pIpH_september_pH7_5	66	ammonium acetate	836.364	mM																									x	PCTP9.5	64	PCTP4	36	7.27	7.52
4_pIpH_september_pH7_5	67	ammonium acetate	963.636	mM																									x	PCTP9.5	64	PCTP4	36	7.27	7.52
4_pIpH_september_pH7_5	68	ammonium acetate	1090.91	mM																									x	PCTP9.5	64	PCTP4	36	7.27	7.52
4_pIpH_september_pH7_5	69	ammonium acetate	1218.18	mM																									x	PCTP9.5	64	PCTP4	36	7.37	7.52
4_pIpH_september_pH7_5	70	ammonium acetate	1345.45	mM																									x	PCTP9.5	64	PCTP4	36	7.27	7.52
4_pIpH_september_pH7_5	71	ammonium acetate	1472.73	mM																									x	PCTP9.5	64	PCTP4	36	7.27	7.52
4_pIpH_september_pH7_5	72	ammonium acetate	1600	mM																									x	PCTP9.5	64	PCTP4	36	7.33	7.52
4_pIpH_september_pH7_5	73	sodium citrate tribasic	100	mM																			peg 3350	44.7761	mM				x	PCTP9.5	64	PCTP4	36	7.61	7.52
4_pIpH_september_pH7_5	74	ammonium acetate	200	mM	sodium citrate tribasic	100	mM																peg 3350	44.7761	mM				x	PCTP9.5	64	PCTP4	36	7.4	7.52
4_pIpH_september_pH7_5	75	ammonium acetate	400	mM	sodium citrate tribasic	100	mM																peg 3350	44.7761	mM				x	PCTP9.5	64	PCTP4	36	7.37	7.52
4_pIpH_september_pH7_5	76	ammonium acetate	600	mM	sodium citrate tribasic	100	mM																peg 3350	44.7761	mM				x	PCTP9.5	64	PCTP4	36	7.37	7.52
4_pIpH_september_pH7_5	77	ammonium acetate	800	mM	sodium citrate tribasic	100	mM																peg 3350	44.7761	mM				x	PCTP9.5	64	PCTP4	36	7.27	7.52
4_pIpH_september_pH7_5	78	ammonium acetate	1000	mM	sodium citrate tribasic	100	mM																peg 3350	44.7761	mM				x	PCTP9.5	64	PCTP4	36	7.27	7.52
4_pIpH_september_pH7_5	79	ammonium acetate	200	mM																			peg 3350	5.97015	mM				x	PCTP9.5	64	PCTP4	36	7.33	7.52
4_pIpH_september_pH7_5	80	ammonium acetate	200	mM	sodium citrate tribasic	200	mM																peg 3350	5.97015	mM				x	PCTP9.5	64	PCTP4	36	7.58	7.52
4_pIpH_september_pH7_5	81	sodium citrate tribasic	400	mM	ammonium acetate	200	mM																peg 3350	5.97015	mM				x	PCTP9.5	64	PCTP4	36	7.65	7.52
4_pIpH_september_pH7_5	82	sodium citrate tribasic	600	mM	ammonium acetate	200	mM																peg 3350	5.97015	mM				x	PCTP9.5	64	PCTP4	36	7.65	7.52
4_pIpH_september_pH7_5	83	sodium citrate tribasic	800	mM	ammonium acetate	200	mM																peg 3350	5.97015	mM				x	PCTP9.5	64	PCTP4	36	7.91	7.52
4_pIpH_september_pH7_5	84	sodium citrate tribasic	1000	mM	ammonium acetate	200	mM																peg 3350	5.97015	mM				x	PCTP9.5	64	PCTP4	36	7.33	7.52
4_pIpH_september_pH7_5	85	potassium sodium tartrate	200	mM																									x	PCTP9.5	64	PCTP4	36	7.65	7.52
4_pIpH_september_pH7_5	86	potassium sodium tartrate	345.455	mM																									x	PCTP9.5	64	PCTP4	36	7.91	7.52
4_pIpH_september_pH7_5	87	potassium sodium tartrate	490.909	mM																									x	PCTP9.5	64	PCTP4	36	7.61	7.52
4_pIpH_september_pH7_5	88	potassium sodium tartrate	636.364	mM																									x	PCTP9.5	64	PCTP4	36	8.13	7.52
4_pIpH_september_pH7_5	89	potassium sodium tartrate	781.818	mM																									x	PCTP9.5	64	PCTP4	36	8.22	7.52
4_pIpH_september_pH7_5	90	potassium sodium tartrate	927.273	mM																									x	PCTP9.5	64	PCTP4	36	8.31	7.52
4_pIpH_september_pH7_5	91	potassium sodium tartrate	1072.73	mM																									x	PCTP9.5	64	PCTP4	36	8.13	7.52
4_pIpH_september_pH7_5	92	potassium sodium tartrate	1218.18	mM																									x	PCTP9.5	64	PCTP4	36	7.58	7.52
4_pIpH_september_pH7_5	93	potassium sodium tartrate	1363.64	mM																									x	PCTP9.5	64	PCTP4	36	7.58	7.52
4_pIpH_september_pH7_5	94	potassium sodium tartrate	1509.09	mM																									x	PCTP9.5	64	PCTP4	36	7.58	7.52
4_pIpH_september_pH7_5	95	potassium sodium tartrate	1654.55	mM																									x	PCTP9.5	64	PCTP4	36	7.58	7.52
4_pIpH_september_pH7_5	96	potassium sodium tartrate	1800	mM																									x	PCTP9.5	64	PCTP4	36	7.61	7.52
5_pIpH_september_pH6_5	1	sodium chloride	200	mM	sodium acetate	100	mM																						x	PCTP9.5	46	PCTP4	54	6.76	6.53
5_pIpH_september_pH6_5	2	sodium chloride	363.636	mM	sodium acetate	100	mM																						x	PCTP9.5	46	PCTP4	54	6.88	6.53
5_pIpH_september_pH6_5	3	sodium chloride	527.273	mM	sodium acetate	100	mM																						x	PCTP9.5	46	PCTP4	54	6.84	6.53
5_pIpH_september_pH6_5	4	sodium chloride	690.909	mM	sodium acetate	100	mM																						x	PCTP9.5	46	PCTP4	54	6.84	6.53
5_pIpH_september_pH6_5	5	sodium chloride	854.545	mM	sodium acetate	100	mM																						x	PCTP9.5	46	PCTP4	54	6.88	6.53
5_pIpH_september_pH6_5	6	sodium chloride	1018.18	mM	sodium acetate	100	mM																						x	PCTP9.5	46	PCTP4	54	6.91	6.53
5_pIpH_september_pH6_5	7	sodium chloride	1181.82	mM	sodium acetate	100	mM																						x	PCTP9.5	46	PCTP4	54	6.91	6.53
5_pIpH_september_pH6_5	8	sodium chloride	1345.45	mM	sodium acetate	100	mM																						x	PCTP9.5	46	PCTP4	54	6.91	6.53
5_pIpH_september_pH6_5	9	sodium chloride	1509.09	mM	sodium acetate	100	mM																						x	PCTP9.5	46	PCTP4	54	6.91	6.53
5_pIpH_september_pH6_5	10	sodium chloride	1672.73	mM	sodium acetate	100	mM																						x	PCTP9.5	46	PCTP4	54	6.94	6.53
5_pIpH_september_pH6_5	11	sodium chloride	1836.36	mM	sodium acetate	100	mM																						x	PCTP9.5	46	PCTP4	54	6.94	6.53
5_pIpH_september_pH6_5	12	sodium chloride	2000	mM	sodium acetate	100	mM																						x	PCTP9.5	46	PCTP4	54	6.91	6.53
5_pIpH_september_pH6_5	13	sodium chloride	200	mM																			peg 6000	16.6667	mM				x	PCTP9.5	46	PCTP4	54	6.42	6.53
5_pIpH_september_pH6_5	14	sodium chloride	363.636	mM																			peg 6000	16.6667	mM				x	PCTP9.5	46	PCTP4	54	6.64	6.53
5_pIpH_september_pH6_5	15	sodium chloride	527.273	mM																			peg 6000	16.6667	mM				x	PCTP9.5	46	PCTP4	54	6.64	6.53
5_pIpH_september_pH6_5	16	sodium chloride	690.909	mM																			peg 6000	16.6667	mM				x	PCTP9.5	46	PCTP4	54	6.64	6.53
5_pIpH_september_pH6_5	17	sodium chloride	854.545	mM																			peg 6000	16.6667	mM				x	PCTP9.5	46	PCTP4	54	6.64	6.53
5_pIpH_september_pH6_5	18	sodium chloride	1018.18	mM																			peg 6000	16.6667	mM				x	PCTP9.5	46	PCTP4	54	6.64	6.53
5_pIpH_september_pH6_5	19	sodium chloride	1181.82	mM																			peg 6000	16.6667	mM				x	PCTP9.5	46	PCTP4	54	6.64	6.53
5_pIpH_september_pH6_5	20	sodium chloride	1345.45	mM																			peg 6000	16.6667	mM				x	PCTP9.5	46	PCTP4	54	6.64	6.53
5_pIpH_september_pH6_5	21	sodium chloride	1509.09	mM																			peg 6000	16.6667	mM				x	PCTP9.5	46	PCTP4	54	6.64	6.53
5_pIpH_september_pH6_5	22	sodium chloride	1672.73	mM																			peg 6000	16.6667	mM				x	PCTP9.5	46	PCTP4	54	6.64	6.53
5_pIpH_september_pH6_5	23	sodium chloride	1836.36	mM																			peg 6000	16.6667	mM				x	PCTP9.5	46	PCTP4	54	6.64	6.53
5_pIpH_september_pH6_5	24	sodium chloride	2000	mM																			peg 6000	16.6667	mM				x	PCTP9.5	46	PCTP4	54	6.69	6.53
5_pIpH_september_pH6_5	25	sodium chloride	300	mM													2-propanol	1059.8	mM										x	PCTP9.5	46	PCTP4	54	6.58	6.53
5_pIpH_september_pH6_5	26	sodium chloride	590.909	mM													2-propanol	1059.8	mM										x	PCTP9.5	46	PCTP4	54	6.64	6.53
5_pIpH_september_pH6_5	27	sodium chloride	881.818	mM													2-propanol	1059.8	mM										x	PCTP9.5	46	PCTP4	54	6.58	6.53
5_pIpH_september_pH6_5	28	sodium chloride	1172.73	mM													2-propanol	1059.8	mM										x	PCTP9.5	46	PCTP4	54	6.81	6.53
5_pIpH_september_pH6_5	29	sodium chloride	1463.64	mM													2-propanol	1059.8	mM										x	PCTP9.5	46	PCTP4	54	6.76	6.53
5_pIpH_september_pH6_5	30	sodium chloride	1754.55	mM													2-propanol	1059.8	mM										x	PCTP9.5	46	PCTP4	54	6.84	6.53
5_pIpH_september_pH6_5	31	sodium chloride	2045.45	mM													2-propanol	1059.8	mM										x	PCTP9.5	46	PCTP4	54	6.81	6.53
5_pIpH_september_pH6_5	32	sodium chloride	2336.36	mM													2-propanol	1059.8	mM										x	PCTP9.5	46	PCTP4	54	6.81	6.53
5_pIpH_september_pH6_5	33	sodium chloride	2627.27	mM													2-propanol	1059.8	mM										x	PCTP9.5	46	PCTP4	54	6.91	6.53
5_pIpH_september_pH6_5	34	sodium chloride	2918.18	mM													2-propanol	1059.8	mM										x	PCTP9.5	46	PCTP4	54	6.76	6.53
5_pIpH_september_pH6_5	35	sodium chloride	3209.09	mM													2-propanol	1059.8	mM										x	PCTP9.5	46	PCTP4	54	6.76	6.53
5_pIpH_september_pH6_5	36	sodium chloride	3500	mM													2-propanol	1059.8	mM										x	PCTP9.5	46	PCTP4	54	6.76	6.53
5_pIpH_september_pH6_5	37	sodium dihydrogen phosphate	200	mM	sodium acetate	200	mM																						x	PCTP9.5	46	PCTP4	54	5.82	6.53
5_pIpH_september_pH6_5	38	sodium dihydrogen phosphate	327.273	mM	sodium acetate	200	mM																						x	PCTP9.5	46	PCTP4	54	5.66	6.53
5_pIpH_september_pH6_5	39	sodium dihydrogen phosphate	454.545	mM	sodium acetate	200	mM																						x	PCTP9.5	46	PCTP4	54	5.49	6.53
5_pIpH_september_pH6_5	40	sodium dihydrogen phosphate	581.818	mM	sodium acetate	200	mM																						x	PCTP9.5	46	PCTP4	54	5.41	6.53
5_pIpH_september_pH6_5	41	sodium dihydrogen phosphate	709.091	mM	sodium acetate	200	mM																						x	PCTP9.5	46	PCTP4	54	5.34	6.53
5_pIpH_september_pH6_5	42	sodium dihydrogen phosphate	836.364	mM	sodium acetate	200	mM																						x	PCTP9.5	46	PCTP4	54	5.15	6.53
5_pIpH_september_pH6_5	43	sodium dihydrogen phosphate	963.636	mM	sodium acetate	200	mM																						x	PCTP9.5	46	PCTP4	54	5.15	6.53
5_pIpH_september_pH6_5	44	sodium dihydrogen phosphate	1090.91	mM	sodium acetate	200	mM																						x	PCTP9.5	46	PCTP4	54	5.09	6.53
5_pIpH_september_pH6_5	45	sodium dihydrogen phosphate	1218.18	mM	sodium acetate	200	mM																						x	PCTP9.5	46	PCTP4	54	5.09	6.53
5_pIpH_september_pH6_5	46	sodium dihydrogen phosphate	1345.45	mM	sodium acetate	200	mM																						x	PCTP9.5	46	PCTP4	54	4.9	6.53
5_pIpH_september_pH6_5	47	sodium dihydrogen phosphate	1472.73	mM	sodium acetate	200	mM																						x	PCTP9.5	46	PCTP4	54	4.93	6.53
5_pIpH_september_pH6_5	48	sodium dihydrogen phosphate	1600	mM	sodium acetate	200	mM																						x	PCTP9.5	46	PCTP4	54	5.02	6.53
5_pIpH_september_pH6_5	49	sodium formate	200	mM	sodium acetate	100	mM																						x	PCTP9.5	46	PCTP4	54	7.07	6.53
5_pIpH_september_pH6_5	50	sodium formate	363.636	mM	sodium acetate	100	mM																						x	PCTP9.5	46	PCTP4	54	7.27	6.53
5_pIpH_september_pH6_5	51	sodium formate	527.273	mM	sodium acetate	100	mM																						x	PCTP9.5	46	PCTP4	54	7.33	6.53
5_pIpH_september_pH6_5	52	sodium formate	690.909	mM	sodium acetate	100	mM																						x	PCTP9.5	46	PCTP4	54	6.91	6.53
5_pIpH_september_pH6_5	53	sodium formate	854.545	mM	sodium acetate	100	mM																						x	PCTP9.5	46	PCTP4	54	6.91	6.53
5_pIpH_september_pH6_5	54	sodium formate	1018.18	mM	sodium acetate	100	mM																						x	PCTP9.5	46	PCTP4	54	6.94	6.53
5_pIpH_september_pH6_5	55	sodium formate	1181.82	mM	sodium acetate	100	mM																						x	PCTP9.5	46	PCTP4	54	6.94	6.53
5_pIpH_september_pH6_5	56	sodium formate	1345.45	mM	sodium acetate	100	mM																						x	PCTP9.5	46	PCTP4	54	6.94	6.53
5_pIpH_september_pH6_5	57	sodium formate	1509.09	mM	sodium acetate	100	mM																						x	PCTP9.5	46	PCTP4	54	7.06	6.53
5_pIpH_september_pH6_5	58	sodium formate	1672.73	mM	sodium acetate	100	mM																						x	PCTP9.5	46	PCTP4	54	7.06	6.53
5_pIpH_september_pH6_5	59	sodium formate	1836.36	mM	sodium acetate	100	mM																						x	PCTP9.5	46	PCTP4	54	7.06	6.53
5_pIpH_september_pH6_5	60	sodium formate	2000	mM	sodium acetate	100	mM																						x	PCTP9.5	46	PCTP4	54	7.09	6.53
5_pIpH_september_pH6_5	61	ammonium acetate	200	mM																									x	PCTP9.5	46	PCTP4	54	6.69	6.53
5_pIpH_september_pH6_5	62	ammonium acetate	327.273	mM																									x	PCTP9.5	46	PCTP4	54	6.78	6.53
5_pIpH_september_pH6_5	63	ammonium acetate	454.545	mM																									x	PCTP9.5	46	PCTP4	54	6.84	6.53
5_pIpH_september_pH6_5	64	ammonium acetate	581.818	mM																									x	PCTP9.5	46	PCTP4	54	6.91	6.53
5_pIpH_september_pH6_5	65	ammonium acetate	709.091	mM																									x	PCTP9.5	46	PCTP4	54	6.91	6.53
5_pIpH_september_pH6_5	66	ammonium acetate	836.364	mM																									x	PCTP9.5	46	PCTP4	54	6.94	6.53
5_pIpH_september_pH6_5	67	ammonium acetate	963.636	mM																									x	PCTP9.5	46	PCTP4	54	6.91	6.53
5_pIpH_september_pH6_5	68	ammonium acetate	1090.91	mM																									x	PCTP9.5	46	PCTP4	54	6.91	6.53
5_pIpH_september_pH6_5	69	ammonium acetate	1218.18	mM																									x	PCTP9.5	46	PCTP4	54	6.94	6.53
5_pIpH_september_pH6_5	70	ammonium acetate	1345.45	mM																									x	PCTP9.5	46	PCTP4	54	6.94	6.53
5_pIpH_september_pH6_5	71	ammonium acetate	1472.73	mM																									x	PCTP9.5	46	PCTP4	54	6.94	6.53
5_pIpH_september_pH6_5	72	ammonium acetate	1600	mM																									x	PCTP9.5	46	PCTP4	54	6.94	6.53
5_pIpH_september_pH6_5	73	sodium citrate tribasic	100	mM																			peg 3350	44.7761	mM				x	PCTP9.5	46	PCTP4	54	6.88	6.53
5_pIpH_september_pH6_5	74	ammonium acetate	200	mM	sodium citrate tribasic	100	mM																peg 3350	44.7761	mM				x	PCTP9.5	46	PCTP4	54	6.88	6.53
5_pIpH_september_pH6_5	75	ammonium acetate	400	mM	sodium citrate tribasic	100	mM																peg 3350	44.7761	mM				x	PCTP9.5	46	PCTP4	54	6.88	6.53
5_pIpH_september_pH6_5	76	ammonium acetate	600	mM	sodium citrate tribasic	100	mM																peg 3350	44.7761	mM				x	PCTP9.5	46	PCTP4	54	6.88	6.53
5_pIpH_september_pH6_5	77	ammonium acetate	800	mM	sodium citrate tribasic	100	mM																peg 3350	44.7761	mM				x	PCTP9.5	46	PCTP4	54	6.88	6.53
5_pIpH_september_pH6_5	78	ammonium acetate	1000	mM	sodium citrate tribasic	100	mM																peg 3350	44.7761	mM				x	PCTP9.5	46	PCTP4	54	6.88	6.53
5_pIpH_september_pH6_5	79	ammonium acetate	200	mM																			peg 3350	5.97015	mM				x	PCTP9.5	46	PCTP4	54	6.69	6.53
5_pIpH_september_pH6_5	80	ammonium acetate	200	mM	sodium citrate tribasic	200	mM																peg 3350	5.97015	mM				x	PCTP9.5	46	PCTP4	54	7.06	6.53
5_pIpH_september_pH6_5	81	sodium citrate tribasic	400	mM	ammonium acetate	200	mM																peg 3350	5.97015	mM				x	PCTP9.5	46	PCTP4	54	7.15	6.53
5_pIpH_september_pH6_5	82	sodium citrate tribasic	600	mM	ammonium acetate	200	mM																peg 3350	5.97015	mM				x	PCTP9.5	46	PCTP4	54	7.27	6.53
5_pIpH_september_pH6_5	83	sodium citrate tribasic	800	mM	ammonium acetate	200	mM																peg 3350	5.97015	mM				x	PCTP9.5	46	PCTP4	54	7.37	6.53
5_pIpH_september_pH6_5	84	sodium citrate tribasic	1000	mM	ammonium acetate	200	mM																peg 3350	5.97015	mM				x	PCTP9.5	46	PCTP4	54	6.91	6.53
5_pIpH_september_pH6_5	85	potassium sodium tartrate	200	mM																									x	PCTP9.5	46	PCTP4	54	6.88	6.53
5_pIpH_september_pH6_5	86	potassium sodium tartrate	345.455	mM																									x	PCTP9.5	46	PCTP4	54	6.94	6.53
5_pIpH_september_pH6_5	87	potassium sodium tartrate	490.909	mM																									x	PCTP9.5	46	PCTP4	54	7.07	6.53
5_pIpH_september_pH6_5	88	potassium sodium tartrate	636.364	mM																									x	PCTP9.5	46	PCTP4	54	7.15	6.53
5_pIpH_september_pH6_5	89	potassium sodium tartrate	781.818	mM																									x	PCTP9.5	46	PCTP4	54	7.25	6.53
5_pIpH_september_pH6_5	90	potassium sodium tartrate	927.273	mM																									x	PCTP9.5	46	PCTP4	54	7.15	6.53
5_pIpH_september_pH6_5	91	potassium sodium tartrate	1072.73	mM																									x	PCTP9.5	46	PCTP4	54	6.99	6.53
5_pIpH_september_pH6_5	92	potassium sodium tartrate	1218.18	mM																									x	PCTP9.5	46	PCTP4	54	6.99	6.53
5_pIpH_september_pH6_5	93	potassium sodium tartrate	1363.64	mM																									x	PCTP9.5	46	PCTP4	54	6.99	6.53
5_pIpH_september_pH6_5	94	potassium sodium tartrate	1509.09	mM																									x	PCTP9.5	46	PCTP4	54	6.99	6.53
5_pIpH_september_pH6_5	95	potassium sodium tartrate	1654.55	mM																									x	PCTP9.5	46	PCTP4	54	7.06	6.53
5_pIpH_september_pH6_5	96	potassium sodium tartrate	1800	mM																									x	PCTP9.5	46	PCTP4	54	6.99	6.53
6_pIpH_september_pH5_5	1	sodium chloride	200	mM	sodium acetate	100	mM																						x	PCTP9.5	28	PCTP4	72	5.89	5.54
6_pIpH_september_pH5_5	2	sodium chloride	363.636	mM	sodium acetate	100	mM																						x	PCTP9.5	28	PCTP4	72	5.89	5.54
6_pIpH_september_pH5_5	3	sodium chloride	527.273	mM	sodium acetate	100	mM																						x	PCTP9.5	28	PCTP4	72	5.89	5.54
6_pIpH_september_pH5_5	4	sodium chloride	690.909	mM	sodium acetate	100	mM																						x	PCTP9.5	28	PCTP4	72	5.89	5.54
6_pIpH_september_pH5_5	5	sodium chloride	854.545	mM	sodium acetate	100	mM																						x	PCTP9.5	28	PCTP4	72	5.89	5.54
6_pIpH_september_pH5_5	6	sodium chloride	1018.18	mM	sodium acetate	100	mM																						x	PCTP9.5	28	PCTP4	72	5.89	5.54
6_pIpH_september_pH5_5	7	sodium chloride	1181.82	mM	sodium acetate	100	mM																						x	PCTP9.5	28	PCTP4	72	5.88	5.54
6_pIpH_september_pH5_5	8	sodium chloride	1345.45	mM	sodium acetate	100	mM																						x	PCTP9.5	28	PCTP4	72	5.88	5.54
6_pIpH_september_pH5_5	9	sodium chloride	1509.09	mM	sodium acetate	100	mM																						x	PCTP9.5	28	PCTP4	72	5.88	5.54
6_pIpH_september_pH5_5	10	sodium chloride	1672.73	mM	sodium acetate	100	mM																						x	PCTP9.5	28	PCTP4	72	5.95	5.54
6_pIpH_september_pH5_5	11	sodium chloride	1836.36	mM	sodium acetate	100	mM																						x	PCTP9.5	28	PCTP4	72	6.04	5.54
6_pIpH_september_pH5_5	12	sodium chloride	2000	mM	sodium acetate	100	mM																						x	PCTP9.5	28	PCTP4	72	5.88	5.54
6_pIpH_september_pH5_5	13	sodium chloride	200	mM																			peg 6000	16.6667	mM				x	PCTP9.5	28	PCTP4	72	5.49	5.54
6_pIpH_september_pH5_5	14	sodium chloride	363.636	mM																			peg 6000	16.6667	mM				x	PCTP9.5	28	PCTP4	72	5.49	5.54
6_pIpH_september_pH5_5	15	sodium chloride	527.273	mM																			peg 6000	16.6667	mM				x	PCTP9.5	28	PCTP4	72	5.49	5.54
6_pIpH_september_pH5_5	16	sodium chloride	690.909	mM																			peg 6000	16.6667	mM				x	PCTP9.5	28	PCTP4	72	5.49	5.54
6_pIpH_september_pH5_5	17	sodium chloride	854.545	mM																			peg 6000	16.6667	mM				x	PCTP9.5	28	PCTP4	72	5.49	5.54
6_pIpH_september_pH5_5	18	sodium chloride	1018.18	mM																			peg 6000	16.6667	mM				x	PCTP9.5	28	PCTP4	72	5.49	5.54
6_pIpH_september_pH5_5	19	sodium chloride	1181.82	mM																			peg 6000	16.6667	mM				x	PCTP9.5	28	PCTP4	72	5.49	5.54
6_pIpH_september_pH5_5	20	sodium chloride	1345.45	mM																			peg 6000	16.6667	mM				x	PCTP9.5	28	PCTP4	72	5.49	5.54
6_pIpH_september_pH5_5	21	sodium chloride	1509.09	mM																			peg 6000	16.6667	mM				x	PCTP9.5	28	PCTP4	72	5.49	5.54
6_pIpH_september_pH5_5	22	sodium chloride	1672.73	mM																			peg 6000	16.6667	mM				x	PCTP9.5	28	PCTP4	72	5.49	5.54
6_pIpH_september_pH5_5	23	sodium chloride	1836.36	mM																			peg 6000	16.6667	mM				x	PCTP9.5	28	PCTP4	72	5.49	5.54
6_pIpH_september_pH5_5	24	sodium chloride	2000	mM																			peg 6000	16.6667	mM				x	PCTP9.5	28	PCTP4	72	5.49	5.54
6_pIpH_september_pH5_5	25	sodium chloride	300	mM													2-propanol	1059.8	mM										x	PCTP9.5	28	PCTP4	72	5.68	5.54
6_pIpH_september_pH5_5	26	sodium chloride	590.909	mM													2-propanol	1059.8	mM										x	PCTP9.5	28	PCTP4	72	5.66	5.54
6_pIpH_september_pH5_5	27	sodium chloride	881.818	mM													2-propanol	1059.8	mM										x	PCTP9.5	28	PCTP4	72	5.68	5.54
6_pIpH_september_pH5_5	28	sodium chloride	1172.73	mM													2-propanol	1059.8	mM										x	PCTP9.5	28	PCTP4	72	5.82	5.54
6_pIpH_september_pH5_5	29	sodium chloride	1463.64	mM													2-propanol	1059.8	mM										x	PCTP9.5	28	PCTP4	72	5.68	5.54
6_pIpH_september_pH5_5	30	sodium chloride	1754.55	mM													2-propanol	1059.8	mM										x	PCTP9.5	28	PCTP4	72	5.68	5.54
6_pIpH_september_pH5_5	31	sodium chloride	2045.45	mM													2-propanol	1059.8	mM										x	PCTP9.5	28	PCTP4	72	5.74	5.54
6_pIpH_september_pH5_5	32	sodium chloride	2336.36	mM													2-propanol	1059.8	mM										x	PCTP9.5	28	PCTP4	72	5.68	5.54
6_pIpH_september_pH5_5	33	sodium chloride	2627.27	mM													2-propanol	1059.8	mM										x	PCTP9.5	28	PCTP4	72	5.66	5.54
6_pIpH_september_pH5_5	34	sodium chloride	2918.18	mM													2-propanol	1059.8	mM										x	PCTP9.5	28	PCTP4	72	5.82	5.54
6_pIpH_september_pH5_5	35	sodium chloride	3209.09	mM													2-propanol	1059.8	mM										x	PCTP9.5	28	PCTP4	72	5.88	5.54
6_pIpH_september_pH5_5	36	sodium chloride	3500	mM													2-propanol	1059.8	mM										x	PCTP9.5	28	PCTP4	72	5.88	5.54
6_pIpH_september_pH5_5	37	sodium dihydrogen phosphate	200	mM	sodium acetate	200	mM																						x	PCTP9.5	28	PCTP4	72	5.66	5.54
6_pIpH_september_pH5_5	38	sodium dihydrogen phosphate	327.273	mM	sodium acetate	200	mM																						x	PCTP9.5	28	PCTP4	72	5.46	5.54
6_pIpH_september_pH5_5	39	sodium dihydrogen phosphate	454.545	mM	sodium acetate	200	mM																						x	PCTP9.5	28	PCTP4	72	5.41	5.54
6_pIpH_september_pH5_5	40	sodium dihydrogen phosphate	581.818	mM	sodium acetate	200	mM																						x	PCTP9.5	28	PCTP4	72	5.25	5.54
6_pIpH_september_pH5_5	41	sodium dihydrogen phosphate	709.091	mM	sodium acetate	200	mM																						x	PCTP9.5	28	PCTP4	72	5.15	5.54
6_pIpH_september_pH5_5	42	sodium dihydrogen phosphate	836.364	mM	sodium acetate	200	mM																						x	PCTP9.5	28	PCTP4	72	5.09	5.54
6_pIpH_september_pH5_5	43	sodium dihydrogen phosphate	963.636	mM	sodium acetate	200	mM																						x	PCTP9.5	28	PCTP4	72	5.09	5.54
6_pIpH_september_pH5_5	44	sodium dihydrogen phosphate	1090.91	mM	sodium acetate	200	mM																						x	PCTP9.5	28	PCTP4	72	5.02	5.54
6_pIpH_september_pH5_5	45	sodium dihydrogen phosphate	1218.18	mM	sodium acetate	200	mM																						x	PCTP9.5	28	PCTP4	72	4.93	5.54
6_pIpH_september_pH5_5	46	sodium dihydrogen phosphate	1345.45	mM	sodium acetate	200	mM																						x	PCTP9.5	28	PCTP4	72	5.02	5.54
6_pIpH_september_pH5_5	47	sodium dihydrogen phosphate	1472.73	mM	sodium acetate	200	mM																						x	PCTP9.5	28	PCTP4	72	5.15	5.54
6_pIpH_september_pH5_5	48	sodium dihydrogen phosphate	1600	mM	sodium acetate	200	mM																						x	PCTP9.5	28	PCTP4	72	5.41	5.54
6_pIpH_september_pH5_5	49	sodium formate	200	mM	sodium acetate	100	mM																						x	PCTP9.5	28	PCTP4	72	5.89	5.54
6_pIpH_september_pH5_5	50	sodium formate	363.636	mM	sodium acetate	100	mM																						x	PCTP9.5	28	PCTP4	72	5.89	5.54
6_pIpH_september_pH5_5	51	sodium formate	527.273	mM	sodium acetate	100	mM																						x	PCTP9.5	28	PCTP4	72	6.14	5.54
6_pIpH_september_pH5_5	52	sodium formate	690.909	mM	sodium acetate	100	mM																						x	PCTP9.5	28	PCTP4	72	6.04	5.54
6_pIpH_september_pH5_5	53	sodium formate	854.545	mM	sodium acetate	100	mM																						x	PCTP9.5	28	PCTP4	72	6.15	5.54
6_pIpH_september_pH5_5	54	sodium formate	1018.18	mM	sodium acetate	100	mM																						x	PCTP9.5	28	PCTP4	72	6.15	5.54
6_pIpH_september_pH5_5	55	sodium formate	1181.82	mM	sodium acetate	100	mM																						x	PCTP9.5	28	PCTP4	72	6.23	5.54
6_pIpH_september_pH5_5	56	sodium formate	1345.45	mM	sodium acetate	100	mM																						x	PCTP9.5	28	PCTP4	72	6.29	5.54
6_pIpH_september_pH5_5	57	sodium formate	1509.09	mM	sodium acetate	100	mM																						x	PCTP9.5	28	PCTP4	72	6.34	5.54
6_pIpH_september_pH5_5	58	sodium formate	1672.73	mM	sodium acetate	100	mM																						x	PCTP9.5	28	PCTP4	72	6.38	5.54
6_pIpH_september_pH5_5	59	sodium formate	1836.36	mM	sodium acetate	100	mM																						x	PCTP9.5	28	PCTP4	72	6.34	5.54
6_pIpH_september_pH5_5	60	sodium formate	2000	mM	sodium acetate	100	mM																						x	PCTP9.5	28	PCTP4	72	6.38	5.54
6_pIpH_september_pH5_5	61	ammonium acetate	200	mM																									x	PCTP9.5	28	PCTP4	72	6.04	5.54
6_pIpH_september_pH5_5	62	ammonium acetate	327.273	mM																									x	PCTP9.5	28	PCTP4	72	6.23	5.54
6_pIpH_september_pH5_5	63	ammonium acetate	454.545	mM																									x	PCTP9.5	28	PCTP4	72	6.34	5.54
6_pIpH_september_pH5_5	64	ammonium acetate	581.818	mM																									x	PCTP9.5	28	PCTP4	72	6.38	5.54
6_pIpH_september_pH5_5	65	ammonium acetate	709.091	mM																									x	PCTP9.5	28	PCTP4	72	6.46	5.54
6_pIpH_september_pH5_5	66	ammonium acetate	836.364	mM																									x	PCTP9.5	28	PCTP4	72	6.5	5.54
6_pIpH_september_pH5_5	67	ammonium acetate	963.636	mM																									x	PCTP9.5	28	PCTP4	72	6.53	5.54
6_pIpH_september_pH5_5	68	ammonium acetate	1090.91	mM																									x	PCTP9.5	28	PCTP4	72	6.58	5.54
6_pIpH_september_pH5_5	69	ammonium acetate	1218.18	mM																									x	PCTP9.5	28	PCTP4	72	6.69	5.54
6_pIpH_september_pH5_5	70	ammonium acetate	1345.45	mM																									x	PCTP9.5	28	PCTP4	72	6.64	5.54
6_pIpH_september_pH5_5	71	ammonium acetate	1472.73	mM																									x	PCTP9.5	28	PCTP4	72	6.64	5.54
6_pIpH_september_pH5_5	72	ammonium acetate	1600	mM																									x	PCTP9.5	28	PCTP4	72	6.78	5.54
6_pIpH_september_pH5_5	73	sodium citrate tribasic	100	mM																			peg 3350	44.7761	mM				x	PCTP9.5	28	PCTP4	72	6.29	5.54
6_pIpH_september_pH5_5	74	ammonium acetate	200	mM	sodium citrate tribasic	100	mM																peg 3350	44.7761	mM				x	PCTP9.5	28	PCTP4	72	6.34	5.54
6_pIpH_september_pH5_5	75	ammonium acetate	400	mM	sodium citrate tribasic	100	mM																peg 3350	44.7761	mM				x	PCTP9.5	28	PCTP4	72	6.42	5.54
6_pIpH_september_pH5_5	76	ammonium acetate	600	mM	sodium citrate tribasic	100	mM																peg 3350	44.7761	mM				x	PCTP9.5	28	PCTP4	72	6.64	5.54
6_pIpH_september_pH5_5	77	ammonium acetate	800	mM	sodium citrate tribasic	100	mM																peg 3350	44.7761	mM				x	PCTP9.5	28	PCTP4	72	6.64	5.54
6_pIpH_september_pH5_5	78	ammonium acetate	1000	mM	sodium citrate tribasic	100	mM																peg 3350	44.7761	mM				x	PCTP9.5	28	PCTP4	72	6.64	5.54
6_pIpH_september_pH5_5	79	ammonium acetate	200	mM																			peg 3350	5.97015	mM				x	PCTP9.5	28	PCTP4	72	6.15	5.54
6_pIpH_september_pH5_5	80	ammonium acetate	200	mM	sodium citrate tribasic	200	mM																peg 3350	5.97015	mM				x	PCTP9.5	28	PCTP4	72	6.53	5.54
6_pIpH_september_pH5_5	81	sodium citrate tribasic	400	mM	ammonium acetate	200	mM																peg 3350	5.97015	mM				x	PCTP9.5	28	PCTP4	72	6.78	5.54
6_pIpH_september_pH5_5	82	sodium citrate tribasic	600	mM	ammonium acetate	200	mM																peg 3350	5.97015	mM				x	PCTP9.5	28	PCTP4	72	6.84	5.54
6_pIpH_september_pH5_5	83	sodium citrate tribasic	800	mM	ammonium acetate	200	mM																peg 3350	5.97015	mM				x	PCTP9.5	28	PCTP4	72	6.78	5.54
6_pIpH_september_pH5_5	84	sodium citrate tribasic	1000	mM	ammonium acetate	200	mM																peg 3350	5.97015	mM				x	PCTP9.5	28	PCTP4	72	6.5	5.54
6_pIpH_september_pH5_5	85	potassium sodium tartrate	200	mM																									x	PCTP9.5	28	PCTP4	72	5.88	5.54
6_pIpH_september_pH5_5	86	potassium sodium tartrate	345.455	mM																									x	PCTP9.5	28	PCTP4	72	5.89	5.54
6_pIpH_september_pH5_5	87	potassium sodium tartrate	490.909	mM																									x	PCTP9.5	28	PCTP4	72	6.15	5.54
6_pIpH_september_pH5_5	88	potassium sodium tartrate	636.364	mM																									x	PCTP9.5	28	PCTP4	72	6.2	5.54
6_pIpH_september_pH5_5	89	potassium sodium tartrate	781.818	mM																									x	PCTP9.5	28	PCTP4	72	6.23	5.54
6_pIpH_september_pH5_5	90	potassium sodium tartrate	927.273	mM																									x	PCTP9.5	28	PCTP4	72	6.29	5.54
6_pIpH_september_pH5_5	91	potassium sodium tartrate	1072.73	mM																									x	PCTP9.5	28	PCTP4	72	6.23	5.54
6_pIpH_september_pH5_5	92	potassium sodium tartrate	1218.18	mM																									x	PCTP9.5	28	PCTP4	72	6.38	5.54
6_pIpH_september_pH5_5	93	potassium sodium tartrate	1363.64	mM																									x	PCTP9.5	28	PCTP4	72	6.23	5.54
6_pIpH_september_pH5_5	94	potassium sodium tartrate	1509.09	mM																									x	PCTP9.5	28	PCTP4	72	6.23	5.54
6_pIpH_september_pH5_5	95	potassium sodium tartrate	1654.55	mM																									x	PCTP9.5	28	PCTP4	72	5.89	5.54
6_pIpH_september_pH5_5	96	potassium sodium tartrate	1800	mM																									x	PCTP9.5	28	PCTP4	72	6.15	5.54
7_pIpH_september_pH4_5	1	sodium chloride	200	mM	sodium acetate	100	mM																						x	PCTP9.5	10	PCTP4	90	5.41	4.55
7_pIpH_september_pH4_5	2	sodium chloride	363.636	mM	sodium acetate	100	mM																						x	PCTP9.5	10	PCTP4	90	5.46	4.55
7_pIpH_september_pH4_5	3	sodium chloride	527.273	mM	sodium acetate	100	mM																						x	PCTP9.5	10	PCTP4	90	5.41	4.55
7_pIpH_september_pH4_5	4	sodium chloride	690.909	mM	sodium acetate	100	mM																						x	PCTP9.5	10	PCTP4	90	5.41	4.55
7_pIpH_september_pH4_5	5	sodium chloride	854.545	mM	sodium acetate	100	mM																						x	PCTP9.5	10	PCTP4	90	5.46	4.55
7_pIpH_september_pH4_5	6	sodium chloride	1018.18	mM	sodium acetate	100	mM																						x	PCTP9.5	10	PCTP4	90	5.41	4.55
7_pIpH_september_pH4_5	7	sodium chloride	1181.82	mM	sodium acetate	100	mM																						x	PCTP9.5	10	PCTP4	90	5.41	4.55
7_pIpH_september_pH4_5	8	sodium chloride	1345.45	mM	sodium acetate	100	mM																						x	PCTP9.5	10	PCTP4	90	5.46	4.55
7_pIpH_september_pH4_5	9	sodium chloride	1509.09	mM	sodium acetate	100	mM																						x	PCTP9.5	10	PCTP4	90	5.46	4.55
7_pIpH_september_pH4_5	10	sodium chloride	1672.73	mM	sodium acetate	100	mM																						x	PCTP9.5	10	PCTP4	90	5.41	4.55
7_pIpH_september_pH4_5	11	sodium chloride	1836.36	mM	sodium acetate	100	mM																						x	PCTP9.5	10	PCTP4	90	5.41	4.55
7_pIpH_september_pH4_5	12	sodium chloride	2000	mM	sodium acetate	100	mM																						x	PCTP9.5	10	PCTP4	90	5.25	4.55
7_pIpH_september_pH4_5	13	sodium chloride	200	mM																			peg 6000	16.6667	mM				x	PCTP9.5	10	PCTP4	90	4.72	4.55
7_pIpH_september_pH4_5	14	sodium chloride	363.636	mM																			peg 6000	16.6667	mM				x	PCTP9.5	10	PCTP4	90	4.72	4.55
7_pIpH_september_pH4_5	15	sodium chloride	527.273	mM																			peg 6000	16.6667	mM				x	PCTP9.5	10	PCTP4	90	4.72	4.55
7_pIpH_september_pH4_5	16	sodium chloride	690.909	mM																			peg 6000	16.6667	mM				x	PCTP9.5	10	PCTP4	90	4.55	4.55
7_pIpH_september_pH4_5	18	sodium chloride	1018.18	mM																			peg 6000	16.6667	mM				x	PCTP9.5	10	PCTP4	90	4.72	4.55
7_pIpH_september_pH4_5	20	sodium chloride	1345.45	mM																			peg 6000	16.6667	mM				x	PCTP9.5	10	PCTP4	90	4.72	4.55
7_pIpH_september_pH4_5	21	sodium chloride	1509.09	mM																			peg 6000	16.6667	mM				x	PCTP9.5	10	PCTP4	90	4.72	4.55
7_pIpH_september_pH4_5	22	sodium chloride	1672.73	mM																			peg 6000	16.6667	mM				x	PCTP9.5	10	PCTP4	90	4.72	4.55
7_pIpH_september_pH4_5	25	sodium chloride	300	mM													2-propanol	1059.8	mM										x	PCTP9.5	10	PCTP4	90	4.78	4.55
7_pIpH_september_pH4_5	26	sodium chloride	590.909	mM													2-propanol	1059.8	mM										x	PCTP9.5	10	PCTP4	90	4.82	4.55
7_pIpH_september_pH4_5	27	sodium chloride	881.818	mM													2-propanol	1059.8	mM										x	PCTP9.5	10	PCTP4	90	4.82	4.55
7_pIpH_september_pH4_5	28	sodium chloride	1172.73	mM													2-propanol	1059.8	mM										x	PCTP9.5	10	PCTP4	90	4.72	4.55
7_pIpH_september_pH4_5	29	sodium chloride	1463.64	mM													2-propanol	1059.8	mM										x	PCTP9.5	10	PCTP4	90	4.9	4.55
7_pIpH_september_pH4_5	30	sodium chloride	1754.55	mM													2-propanol	1059.8	mM										x	PCTP9.5	10	PCTP4	90	4.9	4.55
7_pIpH_september_pH4_5	31	sodium chloride	2045.45	mM													2-propanol	1059.8	mM										x	PCTP9.5	10	PCTP4	90	4.59	4.55
7_pIpH_september_pH4_5	32	sodium chloride	2336.36	mM													2-propanol	1059.8	mM										x	PCTP9.5	10	PCTP4	90	4.78	4.55
7_pIpH_september_pH4_5	33	sodium chloride	2627.27	mM													2-propanol	1059.8	mM										x	PCTP9.5	10	PCTP4	90	4.64	4.55
7_pIpH_september_pH4_5	34	sodium chloride	2918.18	mM													2-propanol	1059.8	mM										x	PCTP9.5	10	PCTP4	90	5.09	4.55
7_pIpH_september_pH4_5	35	sodium chloride	3209.09	mM													2-propanol	1059.8	mM										x	PCTP9.5	10	PCTP4	90	5.25	4.55
7_pIpH_september_pH4_5	36	sodium chloride	3500	mM													2-propanol	1059.8	mM										x	PCTP9.5	10	PCTP4	90	5.56	4.55
7_pIpH_september_pH4_5	37	sodium dihydrogen phosphate	200	mM	sodium acetate	200	mM																						x	PCTP9.5	10	PCTP4	90	5.46	4.55
7_pIpH_september_pH4_5	38	sodium dihydrogen phosphate	327.273	mM	sodium acetate	200	mM																						x	PCTP9.5	10	PCTP4	90	5.34	4.55
7_pIpH_september_pH4_5	39	sodium dihydrogen phosphate	454.545	mM	sodium acetate	200	mM																						x	PCTP9.5	10	PCTP4	90	5.34	4.55
7_pIpH_september_pH4_5	40	sodium dihydrogen phosphate	581.818	mM	sodium acetate	200	mM																						x	PCTP9.5	10	PCTP4	90	5.15	4.55
7_pIpH_september_pH4_5	41	sodium dihydrogen phosphate	709.091	mM	sodium acetate	200	mM																						x	PCTP9.5	10	PCTP4	90	5.09	4.55
7_pIpH_september_pH4_5	42	sodium dihydrogen phosphate	836.364	mM	sodium acetate	200	mM																						x	PCTP9.5	10	PCTP4	90	5.02	4.55
7_pIpH_september_pH4_5	43	sodium dihydrogen phosphate	963.636	mM	sodium acetate	200	mM																						x	PCTP9.5	10	PCTP4	90	4.82	4.55
7_pIpH_september_pH4_5	44	sodium dihydrogen phosphate	1090.91	mM	sodium acetate	200	mM																						x	PCTP9.5	10	PCTP4	90	4.82	4.55
7_pIpH_september_pH4_5	45	sodium dihydrogen phosphate	1218.18	mM	sodium acetate	200	mM																						x	PCTP9.5	10	PCTP4	90	4.9	4.55
7_pIpH_september_pH4_5	46	sodium dihydrogen phosphate	1345.45	mM	sodium acetate	200	mM																						x	PCTP9.5	10	PCTP4	90	4.64	4.55
7_pIpH_september_pH4_5	47	sodium dihydrogen phosphate	1472.73	mM	sodium acetate	200	mM																						x	PCTP9.5	10	PCTP4	90	5.09	4.55
7_pIpH_september_pH4_5	48	sodium dihydrogen phosphate	1600	mM	sodium acetate	200	mM																						x	PCTP9.5	10	PCTP4	90	5.34	4.55
7_pIpH_september_pH4_5	49	sodium formate	200	mM	sodium acetate	100	mM																						x	PCTP9.5	10	PCTP4	90	5.49	4.55
7_pIpH_september_pH4_5	50	sodium formate	363.636	mM	sodium acetate	100	mM																						x	PCTP9.5	10	PCTP4	90	5.49	4.55
7_pIpH_september_pH4_5	51	sodium formate	527.273	mM	sodium acetate	100	mM																						x	PCTP9.5	10	PCTP4	90	5.59	4.55
7_pIpH_september_pH4_5	52	sodium formate	690.909	mM	sodium acetate	100	mM																						x	PCTP9.5	10	PCTP4	90	5.56	4.55
7_pIpH_september_pH4_5	53	sodium formate	854.545	mM	sodium acetate	100	mM																						x	PCTP9.5	10	PCTP4	90	5.66	4.55
7_pIpH_september_pH4_5	54	sodium formate	1018.18	mM	sodium acetate	100	mM																						x	PCTP9.5	10	PCTP4	90	5.68	4.55
7_pIpH_september_pH4_5	55	sodium formate	1181.82	mM	sodium acetate	100	mM																						x	PCTP9.5	10	PCTP4	90	5.74	4.55
7_pIpH_september_pH4_5	56	sodium formate	1345.45	mM	sodium acetate	100	mM																						x	PCTP9.5	10	PCTP4	90	5.82	4.55
7_pIpH_september_pH4_5	57	sodium formate	1509.09	mM	sodium acetate	100	mM																						x	PCTP9.5	10	PCTP4	90	5.82	4.55
7_pIpH_september_pH4_5	58	sodium formate	1672.73	mM	sodium acetate	100	mM																						x	PCTP9.5	10	PCTP4	90	5.82	4.55
7_pIpH_september_pH4_5	59	sodium formate	1836.36	mM	sodium acetate	100	mM																						x	PCTP9.5	10	PCTP4	90	5.84	4.55
7_pIpH_september_pH4_5	60	sodium formate	2000	mM	sodium acetate	100	mM																						x	PCTP9.5	10	PCTP4	90	5.68	4.55
7_pIpH_september_pH4_5	61	ammonium acetate	200	mM																									x	PCTP9.5	10	PCTP4	90	5.66	4.55
7_pIpH_september_pH4_5	62	ammonium acetate	327.273	mM																									x	PCTP9.5	10	PCTP4	90	5.82	4.55
7_pIpH_september_pH4_5	63	ammonium acetate	454.545	mM																									x	PCTP9.5	10	PCTP4	90	5.89	4.55
7_pIpH_september_pH4_5	64	ammonium acetate	581.818	mM																									x	PCTP9.5	10	PCTP4	90	5.95	4.55
7_pIpH_september_pH4_5	65	ammonium acetate	709.091	mM																									x	PCTP9.5	10	PCTP4	90	6.15	4.55
7_pIpH_september_pH4_5	66	ammonium acetate	836.364	mM																									x	PCTP9.5	10	PCTP4	90	6.2	4.55
7_pIpH_september_pH4_5	67	ammonium acetate	963.636	mM																									x	PCTP9.5	10	PCTP4	90	6.34	4.55
7_pIpH_september_pH4_5	68	ammonium acetate	1090.91	mM																									x	PCTP9.5	10	PCTP4	90	6.38	4.55
7_pIpH_september_pH4_5	69	ammonium acetate	1218.18	mM																									x	PCTP9.5	10	PCTP4	90	6.42	4.55
7_pIpH_september_pH4_5	70	ammonium acetate	1345.45	mM																									x	PCTP9.5	10	PCTP4	90	6.46	4.55
7_pIpH_september_pH4_5	71	ammonium acetate	1472.73	mM																									x	PCTP9.5	10	PCTP4	90	6.5	4.55
7_pIpH_september_pH4_5	72	ammonium acetate	1600	mM																									x	PCTP9.5	10	PCTP4	90	6.5	4.55
7_pIpH_september_pH4_5	73	sodium citrate tribasic	100	mM																			peg 3350	44.7761	mM				x	PCTP9.5	10	PCTP4	90	5.84	4.55
7_pIpH_september_pH4_5	74	ammonium acetate	200	mM	sodium citrate tribasic	100	mM																peg 3350	44.7761	mM				x	PCTP9.5	10	PCTP4	90	5.89	4.55
7_pIpH_september_pH4_5	75	ammonium acetate	400	mM	sodium citrate tribasic	100	mM																peg 3350	44.7761	mM				x	PCTP9.5	10	PCTP4	90	6.15	4.55
7_pIpH_september_pH4_5	76	ammonium acetate	600	mM	sodium citrate tribasic	100	mM																peg 3350	44.7761	mM				x	PCTP9.5	10	PCTP4	90	6.2	4.55
7_pIpH_september_pH4_5	77	ammonium acetate	800	mM	sodium citrate tribasic	100	mM																peg 3350	44.7761	mM				x	PCTP9.5	10	PCTP4	90	6.29	4.55
7_pIpH_september_pH4_5	78	ammonium acetate	1000	mM	sodium citrate tribasic	100	mM																peg 3350	44.7761	mM				x	PCTP9.5	10	PCTP4	90	6.34	4.55
7_pIpH_september_pH4_5	79	ammonium acetate	200	mM																			peg 3350	5.97015	mM				x	PCTP9.5	10	PCTP4	90	5.74	4.55
7_pIpH_september_pH4_5	80	ammonium acetate	200	mM	sodium citrate tribasic	200	mM																peg 3350	5.97015	mM				x	PCTP9.5	10	PCTP4	90	6.34	4.55
7_pIpH_september_pH4_5	81	sodium citrate tribasic	400	mM	ammonium acetate	200	mM																peg 3350	5.97015	mM				x	PCTP9.5	10	PCTP4	90	6.5	4.55
7_pIpH_september_pH4_5	82	sodium citrate tribasic	600	mM	ammonium acetate	200	mM																peg 3350	5.97015	mM				x	PCTP9.5	10	PCTP4	90	6.64	4.55
7_pIpH_september_pH4_5	83	sodium citrate tribasic	800	mM	ammonium acetate	200	mM																peg 3350	5.97015	mM				x	PCTP9.5	10	PCTP4	90	6.53	4.55
7_pIpH_september_pH4_5	84	sodium citrate tribasic	1000	mM	ammonium acetate	200	mM																peg 3350	5.97015	mM				x	PCTP9.5	10	PCTP4	90	6.64	4.55
7_pIpH_september_pH4_5	85	potassium sodium tartrate	200	mM																									x	PCTP9.5	10	PCTP4	90	5.25	4.55
7_pIpH_september_pH4_5	86	potassium sodium tartrate	345.455	mM																									x	PCTP9.5	10	PCTP4	90	5.46	4.55
7_pIpH_september_pH4_5	87	potassium sodium tartrate	490.909	mM																									x	PCTP9.5	10	PCTP4	90	5.49	4.55
7_pIpH_september_pH4_5	88	potassium sodium tartrate	636.364	mM																									x	PCTP9.5	10	PCTP4	90	6.34	4.55
7_pIpH_september_pH4_5	89	potassium sodium tartrate	781.818	mM																									x	PCTP9.5	10	PCTP4	90	6.29	4.55
7_pIpH_september_pH4_5	90	potassium sodium tartrate	927.273	mM																									x	PCTP9.5	10	PCTP4	90	6.38	4.55
7_pIpH_september_pH4_5	91	potassium sodium tartrate	1072.73	mM																									x	PCTP9.5	10	PCTP4	90	6.38	4.55
7_pIpH_september_pH4_5	92	potassium sodium tartrate	1218.18	mM																									x	PCTP9.5	10	PCTP4	90	6.23	4.55
7_pIpH_september_pH4_5	93	potassium sodium tartrate	1363.64	mM																									x	PCTP9.5	10	PCTP4	90	5.95	4.55
7_pIpH_september_pH4_5	94	potassium sodium tartrate	1509.09	mM																									x	PCTP9.5	10	PCTP4	90	5.95	4.55
7_pIpH_september_pH4_5	95	potassium sodium tartrate	1654.55	mM																									x	PCTP9.5	10	PCTP4	90	6.14	4.55
7_pIpH_september_pH4_5	96	potassium sodium tartrate	1800	mM																									x	PCTP9.5	10	PCTP4	90	6.2	4.55
a_chymo_peg1	1	ammonium sulphate	2000	mM													2-propanol	1059.8	mM				peg 200	44.484	mM				x	PCTP9.5	76.1	PCTP4	23.9	7.75	8.1855
a_chymo_peg1	2	ammonium sulphate	2000	mM													2-propanol	1059.8	mM				peg 400	22.1239	mM				x	PCTP9.5	76.1	PCTP4	23.9	8.04	8.1855
a_chymo_peg1	3	ammonium sulphate	2000	mM													2-propanol	1059.8	mM				peg 550 mme	16.6959	mM				x	PCTP9.5	76.1	PCTP4	23.9	8.04	8.1855
a_chymo_peg1	4	ammonium sulphate	2000	mM													2-propanol	1059.8	mM				peg 1500	6.66667	mM				x	PCTP9.5	76.1	PCTP4	23.9	8.04	8.1855
a_chymo_peg1	5	ammonium sulphate	2000	mM													2-propanol	1059.8	mM				peg 2000	5	mM				x	PCTP9.5	76.1	PCTP4	23.9	7.91	8.1855
a_chymo_peg1	6	ammonium sulphate	2000	mM													2-propanol	1059.8	mM				peg 2000	5	mM				x	PCTP9.5	76.1	PCTP4	23.9	7.99	8.1855
a_chymo_peg1	7	ammonium sulphate	2000	mM													2-propanol	1059.8	mM				peg 3350	2.98507	mM				x	PCTP9.5	76.1	PCTP4	23.9	8.04	8.1855
a_chymo_peg1	8	ammonium sulphate	2000	mM													2-propanol	1059.8	mM				peg 6000	1.66667	mM				x	PCTP9.5	76.1	PCTP4	23.9	7.61	8.1855
a_chymo_peg1	9	ammonium sulphate	2000	mM													2-propanol	1059.8	mM				peg 8000	1.25	mM				x	PCTP9.5	76.1	PCTP4	23.9	8.13	8.1855
a_chymo_peg1	10	ammonium sulphate	2000	mM													2-propanol	1059.8	mM				peg 10000	1	mM				x	PCTP9.5	76.1	PCTP4	23.9	8.13	8.1855
a_chymo_peg1	11	ammonium sulphate	2000	mM													2-propanol	1059.8	mM				ethylene glycol	142.574	mM				x	PCTP9.5	76.1	PCTP4	23.9	7.91	8.1855
a_chymo_peg1	12	ammonium sulphate	2000	mM													2-propanol	1059.8	mM				peg 3000	3.33333	mM				x	PCTP9.5	76.1	PCTP4	23.9	7.4	8.1855
a_chymo_peg1	13	ammonium sulphate	2000	mM													2-propanol	1059.8	mM				peg 200	260.549	mM				x	PCTP9.5	76.1	PCTP4	23.9	8.04	8.1855
a_chymo_peg1	14	ammonium sulphate	2000	mM													2-propanol	1059.8	mM				peg 400	129.583	mM				x	PCTP9.5	76.1	PCTP4	23.9	7.99	8.1855
a_chymo_peg1	15	ammonium sulphate	2000	mM													2-propanol	1059.8	mM				peg 550 mme	50.0877	mM				x	PCTP9.5	76.1	PCTP4	23.9	8.13	8.1855
a_chymo_peg1	16	ammonium sulphate	2000	mM													2-propanol	1059.8	mM				peg 1500	20	mM				x	PCTP9.5	76.1	PCTP4	23.9	8.04	8.1855
a_chymo_peg1	17	ammonium sulphate	2000	mM													2-propanol	1059.8	mM				peg 2000	15	mM				x	PCTP9.5	76.1	PCTP4	23.9	7.75	8.1855
a_chymo_peg1	18	ammonium sulphate	2000	mM													2-propanol	1059.8	mM				peg 2000	15	mM				x	PCTP9.5	76.1	PCTP4	23.9	7.99	8.1855
a_chymo_peg1	19	ammonium sulphate	2000	mM													2-propanol	1059.8	mM				peg 3350	8.95522	mM				x	PCTP9.5	76.1	PCTP4	23.9	7.61	8.1855
a_chymo_peg1	20	ammonium sulphate	2000	mM													2-propanol	1059.8	mM				peg 6000	5	mM				x	PCTP9.5	76.1	PCTP4	23.9	7.91	8.1855
a_chymo_peg1	21	ammonium sulphate	2000	mM													2-propanol	1059.8	mM				peg 8000	3.75	mM				x	PCTP9.5	76.1	PCTP4	23.9	7.91	8.1855
a_chymo_peg1	22	ammonium sulphate	2000	mM													2-propanol	1059.8	mM				peg 10000	2	mM				x	PCTP9.5	76.1	PCTP4	23.9	7.91	8.1855
a_chymo_peg1	23	ammonium sulphate	2000	mM													2-propanol	1059.8	mM				ethylene glycol	835.075	mM				x	PCTP9.5	76.1	PCTP4	23.9	8.13	8.1855
a_chymo_peg1	24	ammonium sulphate	2000	mM													2-propanol	1059.8	mM				peg 3000	10	mM				x	PCTP9.5	76.1	PCTP4	23.9	7.06	8.1855
a_chymo_peg1	25	ammonium sulphate	2000	mM													2-propanol	1059.8	mM				peg 200	476.615	mM				x	PCTP9.5	76.1	PCTP4	23.9	7.73	8.1855
a_chymo_peg1	26	ammonium sulphate	2000	mM													2-propanol	1059.8	mM				peg 400	237.042	mM				x	PCTP9.5	76.1	PCTP4	23.9	8.04	8.1855
a_chymo_peg1	27	ammonium sulphate	2000	mM													2-propanol	1059.8	mM				peg 550 mme	83.4794	mM				x	PCTP9.5	76.1	PCTP4	23.9	8.13	8.1855
a_chymo_peg1	28	ammonium sulphate	2000	mM													2-propanol	1059.8	mM				peg 1500	33.3333	mM				x	PCTP9.5	76.1	PCTP4	23.9	7.58	8.1855
a_chymo_peg1	29	ammonium sulphate	2000	mM													2-propanol	1059.8	mM				peg 2000	25	mM				x	PCTP9.5	76.1	PCTP4	23.9	7.58	8.1855
a_chymo_peg1	30	ammonium sulphate	2000	mM													2-propanol	1059.8	mM				peg 2000	25	mM				x	PCTP9.5	76.1	PCTP4	23.9	7.52	8.1855
a_chymo_peg1	31	ammonium sulphate	2000	mM													2-propanol	1059.8	mM				peg 3350	14.9254	mM				x	PCTP9.5	76.1	PCTP4	23.9	7.91	8.1855
a_chymo_peg1	32	ammonium sulphate	2000	mM													2-propanol	1059.8	mM				peg 6000	8.33333	mM				x	PCTP9.5	76.1	PCTP4	23.9	8.04	8.1855
a_chymo_peg1	33	ammonium sulphate	2000	mM													2-propanol	1059.8	mM				peg 8000	6.25	mM				x	PCTP9.5	76.1	PCTP4	23.9	7.75	8.1855
a_chymo_peg1	34	ammonium sulphate	2000	mM													2-propanol	1059.8	mM				peg 10000	3	mM				x	PCTP9.5	76.1	PCTP4	23.9	8.22	8.1855
a_chymo_peg1	35	ammonium sulphate	2000	mM													2-propanol	1059.8	mM				ethylene glycol	1527.58	mM				x	PCTP9.5	76.1	PCTP4	23.9	8.13	8.1855
a_chymo_peg1	36	ammonium sulphate	2000	mM													2-propanol	1059.8	mM				peg 3000	16.6667	mM				x	PCTP9.5	76.1	PCTP4	23.9	6.84	8.1855
a_chymo_peg1	37	ammonium sulphate	2000	mM													2-propanol	1059.8	mM				peg 200	692.678	mM				x	PCTP9.5	76.1	PCTP4	23.9	7.75	8.1855
a_chymo_peg1	38	ammonium sulphate	2000	mM													2-propanol	1059.8	mM				peg 400	344.5	mM				x	PCTP9.5	76.1	PCTP4	23.9	7.99	8.1855
a_chymo_peg1	39	ammonium sulphate	2000	mM													2-propanol	1059.8	mM				peg 550 mme	116.871	mM				x	PCTP9.5	76.1	PCTP4	23.9	8.13	8.1855
a_chymo_peg1	40	ammonium sulphate	2000	mM													2-propanol	1059.8	mM				peg 1500	46.6667	mM				x	PCTP9.5	76.1	PCTP4	23.9	7.52	8.1855
a_chymo_peg1	41	ammonium sulphate	2000	mM													2-propanol	1059.8	mM				peg 2000	35	mM				x	PCTP9.5	76.1	PCTP4	23.9	7.25	8.1855
a_chymo_peg1	42	ammonium sulphate	2000	mM													2-propanol	1059.8	mM				peg 2000	35	mM				x	PCTP9.5	76.1	PCTP4	23.9	7.37	8.1855
a_chymo_peg1	43	ammonium sulphate	2000	mM													2-propanol	1059.8	mM				peg 3350	20.8955	mM				x	PCTP9.5	76.1	PCTP4	23.9	7.52	8.1855
a_chymo_peg1	44	ammonium sulphate	2000	mM													2-propanol	1059.8	mM				peg 6000	11.6667	mM				x	PCTP9.5	76.1	PCTP4	23.9	7.4	8.1855
a_chymo_peg1	45	ammonium sulphate	2000	mM													2-propanol	1059.8	mM				peg 8000	8.75	mM				x	PCTP9.5	76.1	PCTP4	23.9	7.25	8.1855
a_chymo_peg1	46	ammonium sulphate	2000	mM													2-propanol	1059.8	mM				peg 10000	4	mM				x	PCTP9.5	76.1	PCTP4	23.9	8.22	8.1855
a_chymo_peg1	47	ammonium sulphate	2000	mM													2-propanol	1059.8	mM				ethylene glycol	2220.07	mM				x	PCTP9.5	76.1	PCTP4	23.9	8.04	8.1855
a_chymo_peg1	48	ammonium sulphate	2000	mM													2-propanol	1059.8	mM				peg 3000	23.3333	mM				x	PCTP9.5	76.1	PCTP4	23.9	6.76	8.1855
a_chymo_peg1	49	ammonium sulphate	2000	mM													2-propanol	1059.8	mM				peg 200	908.746	mM				x	PCTP9.5	76.1	PCTP4	23.9	7.91	8.1855
a_chymo_peg1	50	ammonium sulphate	2000	mM													2-propanol	1059.8	mM				peg 400	451.96	mM				x	PCTP9.5	76.1	PCTP4	23.9	7.07	8.1855
a_chymo_peg1	51	ammonium sulphate	2000	mM													2-propanol	1059.8	mM				peg 550 mme	150.263	mM				x	PCTP9.5	76.1	PCTP4	23.9	8.04	8.1855
a_chymo_peg1	52	ammonium sulphate	2000	mM													2-propanol	1059.8	mM				peg 1500	60	mM				x	PCTP9.5	76.1	PCTP4	23.9	7.4	8.1855
a_chymo_peg1	53	ammonium sulphate	2000	mM													2-propanol	1059.8	mM				peg 2000	45	mM				x	PCTP9.5	76.1	PCTP4	23.9	7.37	8.1855
a_chymo_peg1	54	ammonium sulphate	2000	mM													2-propanol	1059.8	mM				peg 2000	45	mM				x	PCTP9.5	76.1	PCTP4	23.9	7.27	8.1855
a_chymo_peg1	55	ammonium sulphate	2000	mM													2-propanol	1059.8	mM				peg 3350	26.8657	mM				x	PCTP9.5	76.1	PCTP4	23.9	7.33	8.1855
a_chymo_peg1	56	ammonium sulphate	2000	mM													2-propanol	1059.8	mM				peg 6000	15	mM				x	PCTP9.5	76.1	PCTP4	23.9	7.07	8.1855
a_chymo_peg1	57	ammonium sulphate	2000	mM													2-propanol	1059.8	mM				peg 8000	11.25	mM				x	PCTP9.5	76.1	PCTP4	23.9	7.27	8.1855
a_chymo_peg1	58	ammonium sulphate	2000	mM													2-propanol	1059.8	mM				peg 10000	5	mM				x	PCTP9.5	76.1	PCTP4	23.9	8.13	8.1855
a_chymo_peg1	59	ammonium sulphate	2000	mM													2-propanol	1059.8	mM				ethylene glycol	2912.58	mM				x	PCTP9.5	76.1	PCTP4	23.9	7.99	8.1855
a_chymo_peg1	60	ammonium sulphate	2000	mM													2-propanol	1059.8	mM				peg 3000	30	mM				x	PCTP9.5	76.1	PCTP4	23.9	6.88	8.1855
a_chymo_peg1	61	ammonium sulphate	2000	mM													2-propanol	1059.8	mM				peg 200	1124.81	mM				x	PCTP9.5	76.1	PCTP4	23.9	7.65	8.1855
a_chymo_peg1	62	ammonium sulphate	2000	mM													2-propanol	1059.8	mM				peg 400	559.418	mM				x	PCTP9.5	76.1	PCTP4	23.9	7.06	8.1855
a_chymo_peg1	63	ammonium sulphate	2000	mM													2-propanol	1059.8	mM				peg 550 mme	183.655	mM				x	PCTP9.5	76.1	PCTP4	23.9	7.73	8.1855
a_chymo_peg1	64	ammonium sulphate	2000	mM													2-propanol	1059.8	mM				peg 1500	73.3333	mM				x	PCTP9.5	76.1	PCTP4	23.9	7.15	8.1855
a_chymo_peg1	65	ammonium sulphate	2000	mM													2-propanol	1059.8	mM				peg 2000	55	mM				x	PCTP9.5	76.1	PCTP4	23.9	7.15	8.1855
a_chymo_peg1	66	ammonium sulphate	2000	mM													2-propanol	1059.8	mM				peg 2000	55	mM				x	PCTP9.5	76.1	PCTP4	23.9	7.27	8.1855
a_chymo_peg1	67	ammonium sulphate	2000	mM													2-propanol	1059.8	mM				peg 3350	32.8358	mM				x	PCTP9.5	76.1	PCTP4	23.9	7.47	8.1855
a_chymo_peg1	68	ammonium sulphate	2000	mM													2-propanol	1059.8	mM				peg 6000	18.3333	mM				x	PCTP9.5	76.1	PCTP4	23.9	7.4	8.1855
a_chymo_peg1	69	ammonium sulphate	2000	mM													2-propanol	1059.8	mM				peg 8000	13.75	mM				x	PCTP9.5	76.1	PCTP4	23.9	7.4	8.1855
a_chymo_peg1	70	ammonium sulphate	2000	mM													2-propanol	1059.8	mM				peg 10000	6	mM				x	PCTP9.5	76.1	PCTP4	23.9	8.22	8.1855
a_chymo_peg1	71	ammonium sulphate	2000	mM													2-propanol	1059.8	mM				ethylene glycol	3605.08	mM				x	PCTP9.5	76.1	PCTP4	23.9	7.91	8.1855
a_chymo_peg1	72	ammonium sulphate	2000	mM													2-propanol	1059.8	mM				peg 3000	36.6667	mM				x	PCTP9.5	76.1	PCTP4	23.9	6.81	8.1855
a_chymo_peg1	73	ammonium sulphate	2000	mM													2-propanol	1059.8	mM				peg 200	1340.88	mM				x	PCTP9.5	76.1	PCTP4	23.9	7.58	8.1855
a_chymo_peg1	74	ammonium sulphate	2000	mM													2-propanol	1059.8	mM				peg 400	666.878	mM				x	PCTP9.5	76.1	PCTP4	23.9	7.06	8.1855
a_chymo_peg1	75	ammonium sulphate	2000	mM													2-propanol	1059.8	mM				peg 550 mme	217.046	mM				x	PCTP9.5	76.1	PCTP4	23.9	7.4	8.1855
a_chymo_peg1	76	ammonium sulphate	2000	mM													2-propanol	1059.8	mM				peg 1500	86.6667	mM				x	PCTP9.5	76.1	PCTP4	23.9	7.07	8.1855
a_chymo_peg1	77	ammonium sulphate	2000	mM													2-propanol	1059.8	mM				peg 2000	65	mM				x	PCTP9.5	76.1	PCTP4	23.9	7.25	8.1855
a_chymo_peg1	78	ammonium sulphate	2000	mM													2-propanol	1059.8	mM				peg 2000	65	mM				x	PCTP9.5	76.1	PCTP4	23.9	6.91	8.1855
a_chymo_peg1	79	ammonium sulphate	2000	mM													2-propanol	1059.8	mM				peg 3350	38.806	mM				x	PCTP9.5	76.1	PCTP4	23.9	7.27	8.1855
a_chymo_peg1	80	ammonium sulphate	2000	mM													2-propanol	1059.8	mM				peg 6000	21.6667	mM				x	PCTP9.5	76.1	PCTP4	23.9	7.27	8.1855
a_chymo_peg1	81	ammonium sulphate	2000	mM													2-propanol	1059.8	mM				peg 8000	16.25	mM				x	PCTP9.5	76.1	PCTP4	23.9	7.19	8.1855
a_chymo_peg1	82	ammonium sulphate	2000	mM													2-propanol	1059.8	mM				peg 10000	7	mM				x	PCTP9.5	76.1	PCTP4	23.9	7.4	8.1855
a_chymo_peg1	83	ammonium sulphate	2000	mM													2-propanol	1059.8	mM				ethylene glycol	4297.59	mM				x	PCTP9.5	76.1	PCTP4	23.9	7.91	8.1855
a_chymo_peg1	84	ammonium sulphate	2000	mM													2-propanol	1059.8	mM				peg 3000	43.3333	mM				x	PCTP9.5	76.1	PCTP4	23.9	6.5	8.1855
a_chymo_peg1	85	ammonium sulphate	2000	mM													2-propanol	1059.8	mM				peg 200	1556.94	mM				x	PCTP9.5	76.1	PCTP4	23.9	7.58	8.1855
a_chymo_peg1	86	ammonium sulphate	2000	mM													2-propanol	1059.8	mM				peg 400	774.336	mM				x	PCTP9.5	76.1	PCTP4	23.9	7.52	8.1855
a_chymo_peg1	87	ammonium sulphate	2000	mM													2-propanol	1059.8	mM				peg 550 mme	250.438	mM				x	PCTP9.5	76.1	PCTP4	23.9	7.25	8.1855
a_chymo_peg1	88	ammonium sulphate	2000	mM													2-propanol	1059.8	mM				peg 1500	100	mM				x	PCTP9.5	76.1	PCTP4	23.9	7.37	8.1855
a_chymo_peg1	89	ammonium sulphate	2000	mM													2-propanol	1059.8	mM				peg 2000	75	mM				x	PCTP9.5	76.1	PCTP4	23.9	7.19	8.1855
a_chymo_peg1	90	ammonium sulphate	2000	mM													2-propanol	1059.8	mM				peg 2000	75	mM				x	PCTP9.5	76.1	PCTP4	23.9	6.91	8.1855
a_chymo_peg1	91	ammonium sulphate	2000	mM													2-propanol	1059.8	mM				peg 3350	44.7761	mM				x	PCTP9.5	76.1	PCTP4	23.9	7.06	8.1855
a_chymo_peg1	92	ammonium sulphate	2000	mM													2-propanol	1059.8	mM				peg 6000	25	mM				x	PCTP9.5	76.1	PCTP4	23.9	6.94	8.1855
a_chymo_peg1	93	ammonium sulphate	2000	mM													2-propanol	1059.8	mM				peg 8000	18.75	mM				x	PCTP9.5	76.1	PCTP4	23.9	7.37	8.1855
a_chymo_peg1	94	ammonium sulphate	2000	mM													2-propanol	1059.8	mM				peg 10000	8	mM				x	PCTP9.5	76.1	PCTP4	23.9	7.27	8.1855
a_chymo_peg1	95	ammonium sulphate	2000	mM													2-propanol	1059.8	mM				ethylene glycol	4990.08	mM				x	PCTP9.5	76.1	PCTP4	23.9	7.91	8.1855
a_chymo_peg1	96	ammonium sulphate	2000	mM													2-propanol	1059.8	mM				peg 3000	50	mM				x	PCTP9.5	76.1	PCTP4	23.9	6.64	8.1855
alpha_chymotrypsin_opti1	1	ammonium sulphate	2000	mM													2-propanol	1059.8	mM										x	PCTP9.5	1	PCTP4	99	4.74	4.055
alpha_chymotrypsin_opti1	2	ammonium sulphate	2000	mM													2-propanol	1059.8	mM										x	PCTP9.5	2	PCTP4	98	4.64	4.11
alpha_chymotrypsin_opti1	3	ammonium sulphate	2000	mM													2-propanol	1059.8	mM										x	PCTP9.5	3	PCTP4	97	5.09	4.165
alpha_chymotrypsin_opti1	4	ammonium sulphate	2000	mM													2-propanol	1059.8	mM										x	PCTP9.5	4	PCTP4	96	4.59	4.22
alpha_chymotrypsin_opti1	5	ammonium sulphate	2000	mM													2-propanol	1059.8	mM										x	PCTP9.5	5	PCTP4	95	4.51	4.275
alpha_chymotrypsin_opti1	6	ammonium sulphate	2000	mM													2-propanol	1059.8	mM										x	PCTP9.5	6	PCTP4	94	4.59	4.33
alpha_chymotrypsin_opti1	7	ammonium sulphate	2000	mM													2-propanol	1059.8	mM										x	PCTP9.5	7	PCTP4	93	4.82	4.385
alpha_chymotrypsin_opti1	8	ammonium sulphate	2000	mM													2-propanol	1059.8	mM										x	PCTP9.5	8	PCTP4	92	4.93	4.44
alpha_chymotrypsin_opti1	9	ammonium sulphate	2000	mM													2-propanol	1059.8	mM										x	PCTP9.5	9	PCTP4	91	4.93	4.495
alpha_chymotrypsin_opti1	10	ammonium sulphate	2000	mM													2-propanol	1059.8	mM										x	PCTP9.5	10	PCTP4	90	5.2	4.55
alpha_chymotrypsin_opti1	11	ammonium sulphate	2000	mM													2-propanol	1059.8	mM										x	PCTP9.5	11	PCTP4	89	5.15	4.605
alpha_chymotrypsin_opti1	12	ammonium sulphate	2000	mM													2-propanol	1059.8	mM										x	PCTP9.5	12	PCTP4	88	5.09	4.66
alpha_chymotrypsin_opti1	13	ammonium sulphate	2000	mM													2-propanol	1059.8	mM										x	PCTP9.5	13	PCTP4	87	4.96	4.715
alpha_chymotrypsin_opti1	14	ammonium sulphate	2000	mM													2-propanol	1059.8	mM										x	PCTP9.5	14.0909	PCTP4	85.9091	5.2	4.775
alpha_chymotrypsin_opti1	15	ammonium sulphate	2000	mM													2-propanol	1059.8	mM										x	PCTP9.5	15.1818	PCTP4	84.8182	5.02	4.835
alpha_chymotrypsin_opti1	16	ammonium sulphate	2000	mM													2-propanol	1059.8	mM										x	PCTP9.5	16.2727	PCTP4	83.7273	5.25	4.895
alpha_chymotrypsin_opti1	17	ammonium sulphate	2000	mM													2-propanol	1059.8	mM										x	PCTP9.5	17.3636	PCTP4	82.6364	5.41	4.955
alpha_chymotrypsin_opti1	18	ammonium sulphate	2000	mM													2-propanol	1059.8	mM										x	PCTP9.5	18.4545	PCTP4	81.5455	5.46	5.015
alpha_chymotrypsin_opti1	19	ammonium sulphate	2000	mM													2-propanol	1059.8	mM										x	PCTP9.5	19.5455	PCTP4	80.4545	5.46	5.075
alpha_chymotrypsin_opti1	20	ammonium sulphate	2000	mM													2-propanol	1059.8	mM										x	PCTP9.5	20.6364	PCTP4	79.3636	5.56	5.135
alpha_chymotrypsin_opti1	21	ammonium sulphate	2000	mM													2-propanol	1059.8	mM										x	PCTP9.5	21.7273	PCTP4	78.2727	5.41	5.195
alpha_chymotrypsin_opti1	22	ammonium sulphate	2000	mM													2-propanol	1059.8	mM										x	PCTP9.5	22.8182	PCTP4	77.1818	5.68	5.255
alpha_chymotrypsin_opti1	23	ammonium sulphate	2000	mM													2-propanol	1059.8	mM										x	PCTP9.5	23.9091	PCTP4	76.0909	5.74	5.315
alpha_chymotrypsin_opti1	24	ammonium sulphate	2000	mM													2-propanol	1059.8	mM										x	PCTP9.5	25	PCTP4	75	5.74	5.375
alpha_chymotrypsin_opti1	25	ammonium sulphate	2000	mM													2-propanol	1059.8	mM										x	PCTP9.5	26	PCTP4	74	5.88	5.43
alpha_chymotrypsin_opti1	26	ammonium sulphate	2000	mM													2-propanol	1059.8	mM										x	PCTP9.5	27	PCTP4	73	5.84	5.485
alpha_chymotrypsin_opti1	27	ammonium sulphate	2000	mM													2-propanol	1059.8	mM										x	PCTP9.5	28	PCTP4	72	5.95	5.54
alpha_chymotrypsin_opti1	28	ammonium sulphate	2000	mM													2-propanol	1059.8	mM										x	PCTP9.5	29	PCTP4	71	6.14	5.595
alpha_chymotrypsin_opti1	29	ammonium sulphate	2000	mM													2-propanol	1059.8	mM										x	PCTP9.5	30	PCTP4	70	6.29	5.65
alpha_chymotrypsin_opti1	30	ammonium sulphate	2000	mM													2-propanol	1059.8	mM										x	PCTP9.5	31	PCTP4	69	6.42	5.705
alpha_chymotrypsin_opti1	31	ammonium sulphate	2000	mM													2-propanol	1059.8	mM										x	PCTP9.5	32	PCTP4	68	6.5	5.76
alpha_chymotrypsin_opti1	32	ammonium sulphate	2000	mM													2-propanol	1059.8	mM										x	PCTP9.5	33	PCTP4	67	6.5	5.815
alpha_chymotrypsin_opti1	33	ammonium sulphate	2000	mM													2-propanol	1059.8	mM										x	PCTP9.5	34	PCTP4	66	6.64	5.87
alpha_chymotrypsin_opti1	34	ammonium sulphate	2000	mM													2-propanol	1059.8	mM										x	PCTP9.5	35	PCTP4	65	6.58	5.925
alpha_chymotrypsin_opti1	35	ammonium sulphate	2000	mM													2-propanol	1059.8	mM										x	PCTP9.5	36	PCTP4	64	6.14	5.98
alpha_chymotrypsin_opti1	36	ammonium sulphate	2000	mM													2-propanol	1059.8	mM										x	PCTP9.5	37	PCTP4	63	6.42	6.035
alpha_chymotrypsin_opti1	37	ammonium sulphate	2000	mM													2-propanol	1059.8	mM										x	PCTP9.5	38	PCTP4	62	6.64	6.09
alpha_chymotrypsin_opti1	38	ammonium sulphate	2000	mM													2-propanol	1059.8	mM										x	PCTP9.5	39	PCTP4	61	6.58	6.145
alpha_chymotrypsin_opti1	39	ammonium sulphate	2000	mM													2-propanol	1059.8	mM										x	PCTP9.5	40	PCTP4	60	6.76	6.2
alpha_chymotrypsin_opti1	40	ammonium sulphate	2000	mM													2-propanol	1059.8	mM										x	PCTP9.5	41	PCTP4	59	6.88	6.255
alpha_chymotrypsin_opti1	41	ammonium sulphate	2000	mM													2-propanol	1059.8	mM										x	PCTP9.5	42	PCTP4	58	6.88	6.31
alpha_chymotrypsin_opti1	42	ammonium sulphate	2000	mM													2-propanol	1059.8	mM										x	PCTP9.5	43	PCTP4	57	7.07	6.365
alpha_chymotrypsin_opti1	43	ammonium sulphate	2000	mM													2-propanol	1059.8	mM										x	PCTP9.5	44	PCTP4	56	7.06	6.42
alpha_chymotrypsin_opti1	44	ammonium sulphate	2000	mM													2-propanol	1059.8	mM										x	PCTP9.5	45	PCTP4	55	7.15	6.475
alpha_chymotrypsin_opti1	45	ammonium sulphate	2000	mM													2-propanol	1059.8	mM										x	PCTP9.5	46	PCTP4	54	7.06	6.53
alpha_chymotrypsin_opti1	46	ammonium sulphate	2000	mM													2-propanol	1059.8	mM										x	PCTP9.5	47	PCTP4	53	6.91	6.585
alpha_chymotrypsin_opti1	47	ammonium sulphate	2000	mM													2-propanol	1059.8	mM										x	PCTP9.5	48	PCTP4	52	7.15	6.64
alpha_chymotrypsin_opti1	48	ammonium sulphate	2000	mM													2-propanol	1059.8	mM										x	PCTP9.5	49	PCTP4	51	7.15	6.695
alpha_chymotrypsin_opti1	49	ammonium sulphate	2000	mM													2-propanol	1059.8	mM										x	PCTP9.5	51	PCTP4	49	7.27	6.805
alpha_chymotrypsin_opti1	50	ammonium sulphate	2000	mM													2-propanol	1059.8	mM										x	PCTP9.5	52	PCTP4	48	6.99	6.86
alpha_chymotrypsin_opti1	51	ammonium sulphate	2000	mM													2-propanol	1059.8	mM										x	PCTP9.5	53	PCTP4	47	7.47	6.915
alpha_chymotrypsin_opti1	52	ammonium sulphate	2000	mM													2-propanol	1059.8	mM										x	PCTP9.5	54	PCTP4	46	7.4	6.97
alpha_chymotrypsin_opti1	53	ammonium sulphate	2000	mM													2-propanol	1059.8	mM										x	PCTP9.5	55	PCTP4	45	7.58	7.025
alpha_chymotrypsin_opti1	54	ammonium sulphate	2000	mM													2-propanol	1059.8	mM										x	PCTP9.5	56	PCTP4	44	7.65	7.08
alpha_chymotrypsin_opti1	55	ammonium sulphate	2000	mM													2-propanol	1059.8	mM										x	PCTP9.5	57	PCTP4	43	7.37	7.135
alpha_chymotrypsin_opti1	56	ammonium sulphate	2000	mM													2-propanol	1059.8	mM										x	PCTP9.5	58	PCTP4	42	7.47	7.19
alpha_chymotrypsin_opti1	57	ammonium sulphate	2000	mM													2-propanol	1059.8	mM										x	PCTP9.5	59	PCTP4	41	7.58	7.245
alpha_chymotrypsin_opti1	58	ammonium sulphate	2000	mM													2-propanol	1059.8	mM										x	PCTP9.5	60	PCTP4	40	7.52	7.3
alpha_chymotrypsin_opti1	59	ammonium sulphate	2000	mM													2-propanol	1059.8	mM										x	PCTP9.5	61	PCTP4	39	7.52	7.355
alpha_chymotrypsin_opti1	60	ammonium sulphate	2000	mM													2-propanol	1059.8	mM										x	PCTP9.5	62	PCTP4	38	7.58	7.41
alpha_chymotrypsin_opti1	61	ammonium sulphate	2000	mM													2-propanol	1059.8	mM										x	PCTP9.5	63	PCTP4	37	7.58	7.465
alpha_chymotrypsin_opti1	62	ammonium sulphate	2000	mM													2-propanol	1059.8	mM										x	PCTP9.5	64	PCTP4	36	7.47	7.52
alpha_chymotrypsin_opti1	63	ammonium sulphate	2000	mM													2-propanol	1059.8	mM										x	PCTP9.5	65	PCTP4	35	7.61	7.575
alpha_chymotrypsin_opti1	64	ammonium sulphate	2000	mM													2-propanol	1059.8	mM										x	PCTP9.5	66	PCTP4	34	7.61	7.63
alpha_chymotrypsin_opti1	65	ammonium sulphate	2000	mM													2-propanol	1059.8	mM										x	PCTP9.5	67	PCTP4	33	7.61	7.685
alpha_chymotrypsin_opti1	66	ammonium sulphate	2000	mM													2-propanol	1059.8	mM										x	PCTP9.5	68	PCTP4	32	7.61	7.74
alpha_chymotrypsin_opti1	67	ammonium sulphate	2000	mM													2-propanol	1059.8	mM										x	PCTP9.5	69	PCTP4	31	7.65	7.795
alpha_chymotrypsin_opti1	68	ammonium sulphate	2000	mM													2-propanol	1059.8	mM										x	PCTP9.5	70	PCTP4	30	7.73	7.85
alpha_chymotrypsin_opti1	69	ammonium sulphate	2000	mM													2-propanol	1059.8	mM										x	PCTP9.5	71	PCTP4	29	7.65	7.905
alpha_chymotrypsin_opti1	70	ammonium sulphate	2000	mM													2-propanol	1059.8	mM										x	PCTP9.5	72	PCTP4	28	7.65	7.96
alpha_chymotrypsin_opti1	71	ammonium sulphate	2000	mM													2-propanol	1059.8	mM										x	PCTP9.5	73	PCTP4	27	7.75	8.015
alpha_chymotrypsin_opti1	72	ammonium sulphate	2000	mM													2-propanol	1059.8	mM										x	PCTP9.5	74	PCTP4	26	7.99	8.07
alpha_chymotrypsin_opti1	73	ammonium sulphate	2000	mM													2-propanol	1059.8	mM										x	PCTP9.5	75	PCTP4	25	7.65	8.125
alpha_chymotrypsin_opti1	74	ammonium sulphate	2000	mM													2-propanol	1059.8	mM										x	PCTP9.5	76.0909	PCTP4	23.9091	7.91	8.185
alpha_chymotrypsin_opti1	75	ammonium sulphate	2000	mM													2-propanol	1059.8	mM										x	PCTP9.5	77.1818	PCTP4	22.8182	7.91	8.245
alpha_chymotrypsin_opti1	76	ammonium sulphate	2000	mM													2-propanol	1059.8	mM										x	PCTP9.5	78.2727	PCTP4	21.7273	7.91	8.305
alpha_chymotrypsin_opti1	77	ammonium sulphate	2000	mM													2-propanol	1059.8	mM										x	PCTP9.5	79.3636	PCTP4	20.6364	7.75	8.365
alpha_chymotrypsin_opti1	78	ammonium sulphate	2000	mM													2-propanol	1059.8	mM										x	PCTP9.5	80.4545	PCTP4	19.5455	7.91	8.425
alpha_chymotrypsin_opti1	79	ammonium sulphate	2000	mM													2-propanol	1059.8	mM										x	PCTP9.5	81.5455	PCTP4	18.4545	7.91	8.485
alpha_chymotrypsin_opti1	80	ammonium sulphate	2000	mM													2-propanol	1059.8	mM										x	PCTP9.5	82.6364	PCTP4	17.3636	7.99	8.545
alpha_chymotrypsin_opti1	81	ammonium sulphate	2000	mM													2-propanol	1059.8	mM										x	PCTP9.5	83.7273	PCTP4	16.2727	7.99	8.605
alpha_chymotrypsin_opti1	82	ammonium sulphate	2000	mM													2-propanol	1059.8	mM										x	PCTP9.5	84.8182	PCTP4	15.1818	7.91	8.665
alpha_chymotrypsin_opti1	83	ammonium sulphate	2000	mM													2-propanol	1059.8	mM										x	PCTP9.5	85.9091	PCTP4	14.0909	7.99	8.725
alpha_chymotrypsin_opti1	84	ammonium sulphate	2000	mM													2-propanol	1059.8	mM										x	PCTP9.5	87	PCTP4	13	8.04	8.785
alpha_chymotrypsin_opti1	85	ammonium sulphate	2000	mM													2-propanol	1059.8	mM										x	PCTP9.5	88	PCTP4	12	7.75	8.84
alpha_chymotrypsin_opti1	86	ammonium sulphate	2000	mM													2-propanol	1059.8	mM										x	PCTP9.5	89	PCTP4	11	7.91	8.895
alpha_chymotrypsin_opti1	87	ammonium sulphate	2000	mM													2-propanol	1059.8	mM										x	PCTP9.5	90	PCTP4	10	7.91	8.95
alpha_chymotrypsin_opti1	88	ammonium sulphate	2000	mM													2-propanol	1059.8	mM										x	PCTP9.5	91	PCTP4	9	7.99	9.005
alpha_chymotrypsin_opti1	89	ammonium sulphate	2000	mM													2-propanol	1059.8	mM										x	PCTP9.5	92	PCTP4	8	7.99	9.06
alpha_chymotrypsin_opti1	90	ammonium sulphate	2000	mM													2-propanol	1059.8	mM										x	PCTP9.5	93	PCTP4	7	7.99	9.115
alpha_chymotrypsin_opti1	91	ammonium sulphate	2000	mM													2-propanol	1059.8	mM										x	PCTP9.5	94	PCTP4	6	7.91	9.17
alpha_chymotrypsin_opti1	92	ammonium sulphate	2000	mM													2-propanol	1059.8	mM										x	PCTP9.5	95	PCTP4	5	7.99	9.225
alpha_chymotrypsin_opti1	93	ammonium sulphate	2000	mM													2-propanol	1059.8	mM										x	PCTP9.5	96	PCTP4	4	7.91	9.28
alpha_chymotrypsin_opti1	94	ammonium sulphate	2000	mM													2-propanol	1059.8	mM										x	PCTP9.5	97	PCTP4	3	7.91	9.335
alpha_chymotrypsin_opti1	95	ammonium sulphate	2000	mM													2-propanol	1059.8	mM										x	PCTP9.5	98	PCTP4	2	7.65	9.39
alpha_chymotrypsin_opti1	96	ammonium sulphate	2000	mM													2-propanol	1059.8	mM										x	PCTP9.5	99	PCTP4	1	7.99	9.445
AmAc_BufferRangeTest	2	ammonium acetate	1.07273	mM																									x	PCTP9.5	99	PCTP4	1	8.82	9.445
AmAc_BufferRangeTest	13	ammonium acetate	1	mM																									x	PCTP9.5	85	PCTP4	15	8.46	8.675
AmAc_BufferRangeTest	14	ammonium acetate	1.07273	mM																									x	PCTP9.5	85	PCTP4	15	8.75	8.675
AmAc_BufferRangeTest	15	ammonium acetate	1.14545	mM																									x	PCTP9.5	85	PCTP4	15	8.6	8.675
AmAc_BufferRangeTest	16	ammonium acetate	1.21818	mM																									x	PCTP9.5	85	PCTP4	15	9.22	8.675
AmAc_BufferRangeTest	17	ammonium acetate	1.29091	mM																									x	PCTP9.5	85	PCTP4	15	8.75	8.675
AmAc_BufferRangeTest	18	ammonium acetate	1.36364	mM																									x	PCTP9.5	85	PCTP4	15	9.26	8.675
AmAc_BufferRangeTest	19	ammonium acetate	1.43636	mM																									x	PCTP9.5	85	PCTP4	15	8.75	8.675
AmAc_BufferRangeTest	20	ammonium acetate	1.50909	mM																									x	PCTP9.5	85	PCTP4	15	8.75	8.675
AmAc_BufferRangeTest	21	ammonium acetate	1.58182	mM																									x	PCTP9.5	85	PCTP4	15	9.22	8.675
AmAc_BufferRangeTest	22	ammonium acetate	1.65455	mM																									x	PCTP9.5	85	PCTP4	15	9.22	8.675
AmAc_BufferRangeTest	23	ammonium acetate	1.72727	mM																									x	PCTP9.5	85	PCTP4	15	9.22	8.675
AmAc_BufferRangeTest	24	ammonium acetate	1.8	mM																									x	PCTP9.5	85	PCTP4	15	9.22	8.675
AmAc_BufferRangeTest	25	ammonium acetate	1	mM																									x	PCTP9.5	71	PCTP4	29	7.75	7.905
AmAc_BufferRangeTest	26	ammonium acetate	1.07273	mM																									x	PCTP9.5	71	PCTP4	29	7.75	7.905
AmAc_BufferRangeTest	27	ammonium acetate	1.14545	mM																									x	PCTP9.5	71	PCTP4	29	7.91	7.905
AmAc_BufferRangeTest	28	ammonium acetate	1.21818	mM																									x	PCTP9.5	71	PCTP4	29	7.91	7.905
AmAc_BufferRangeTest	29	ammonium acetate	1.29091	mM																									x	PCTP9.5	71	PCTP4	29	7.91	7.905
AmAc_BufferRangeTest	30	ammonium acetate	1.36364	mM																									x	PCTP9.5	71	PCTP4	29	7.75	7.905
AmAc_BufferRangeTest	31	ammonium acetate	1.43636	mM																									x	PCTP9.5	71	PCTP4	29	7.75	7.905
AmAc_BufferRangeTest	32	ammonium acetate	1.50909	mM																									x	PCTP9.5	71	PCTP4	29	7.91	7.905
AmAc_BufferRangeTest	33	ammonium acetate	1.58182	mM																									x	PCTP9.5	71	PCTP4	29	7.75	7.905
AmAc_BufferRangeTest	34	ammonium acetate	1.65455	mM																									x	PCTP9.5	71	PCTP4	29	7.75	7.905
AmAc_BufferRangeTest	35	ammonium acetate	1.72727	mM																									x	PCTP9.5	71	PCTP4	29	7.61	7.905
AmAc_BufferRangeTest	36	ammonium acetate	1.8	mM																									x	PCTP9.5	71	PCTP4	29	7.75	7.905
AmAc_BufferRangeTest	37	ammonium acetate	1	mM																									x	PCTP9.5	57	PCTP4	43	7.19	7.135
AmAc_BufferRangeTest	38	ammonium acetate	1.07273	mM																									x	PCTP9.5	57	PCTP4	43	7.19	7.135
AmAc_BufferRangeTest	39	ammonium acetate	1.14545	mM																									x	PCTP9.5	57	PCTP4	43	7.15	7.135
AmAc_BufferRangeTest	40	ammonium acetate	1.21818	mM																									x	PCTP9.5	57	PCTP4	43	7.19	7.135
AmAc_BufferRangeTest	41	ammonium acetate	1.29091	mM																									x	PCTP9.5	57	PCTP4	43	7.19	7.135
AmAc_BufferRangeTest	42	ammonium acetate	1.36364	mM																									x	PCTP9.5	57	PCTP4	43	7.19	7.135
AmAc_BufferRangeTest	43	ammonium acetate	1.43636	mM																									x	PCTP9.5	57	PCTP4	43	7.19	7.135
AmAc_BufferRangeTest	44	ammonium acetate	1.50909	mM																									x	PCTP9.5	57	PCTP4	43	7.15	7.135
AmAc_BufferRangeTest	45	ammonium acetate	1.58182	mM																									x	PCTP9.5	57	PCTP4	43	7.09	7.135
AmAc_BufferRangeTest	46	ammonium acetate	1.65455	mM																									x	PCTP9.5	57	PCTP4	43	7.19	7.135
AmAc_BufferRangeTest	47	ammonium acetate	1.72727	mM																									x	PCTP9.5	57	PCTP4	43	7.19	7.135
AmAc_BufferRangeTest	48	ammonium acetate	1.8	mM																									x	PCTP9.5	57	PCTP4	43	7.19	7.135
AmAc_BufferRangeTest	49	ammonium acetate	1	mM																									x	PCTP9.5	43	PCTP4	57	6.58	6.365
AmAc_BufferRangeTest	50	ammonium acetate	1.07273	mM																									x	PCTP9.5	43	PCTP4	57	6.58	6.365
AmAc_BufferRangeTest	51	ammonium acetate	1.14545	mM																									x	PCTP9.5	43	PCTP4	57	6.58	6.365
AmAc_BufferRangeTest	52	ammonium acetate	1.21818	mM																									x	PCTP9.5	43	PCTP4	57	6.64	6.365
AmAc_BufferRangeTest	53	ammonium acetate	1.29091	mM																									x	PCTP9.5	43	PCTP4	57	6.64	6.365
AmAc_BufferRangeTest	54	ammonium acetate	1.36364	mM																									x	PCTP9.5	43	PCTP4	57	6.64	6.365
AmAc_BufferRangeTest	55	ammonium acetate	1.43636	mM																									x	PCTP9.5	43	PCTP4	57	6.64	6.365
AmAc_BufferRangeTest	56	ammonium acetate	1.50909	mM																									x	PCTP9.5	43	PCTP4	57	6.64	6.365
AmAc_BufferRangeTest	57	ammonium acetate	1.58182	mM																									x	PCTP9.5	43	PCTP4	57	6.58	6.365
AmAc_BufferRangeTest	58	ammonium acetate	1.65455	mM																									x	PCTP9.5	43	PCTP4	57	6.58	6.365
AmAc_BufferRangeTest	59	ammonium acetate	1.72727	mM																									x	PCTP9.5	43	PCTP4	57	6.64	6.365
AmAc_BufferRangeTest	60	ammonium acetate	1.8	mM																									x	PCTP9.5	43	PCTP4	57	6.64	6.365
AmAc_BufferRangeTest	61	ammonium acetate	1	mM																									x	PCTP9.5	29	PCTP4	71	5.95	5.595
AmAc_BufferRangeTest	62	ammonium acetate	1.07273	mM																									x	PCTP9.5	29	PCTP4	71	5.89	5.595
AmAc_BufferRangeTest	63	ammonium acetate	1.14545	mM																									x	PCTP9.5	29	PCTP4	71	5.89	5.595
AmAc_BufferRangeTest	64	ammonium acetate	1.21818	mM																									x	PCTP9.5	29	PCTP4	71	5.88	5.595
AmAc_BufferRangeTest	65	ammonium acetate	1.29091	mM																									x	PCTP9.5	29	PCTP4	71	5.88	5.595
AmAc_BufferRangeTest	66	ammonium acetate	1.36364	mM																									x	PCTP9.5	29	PCTP4	71	5.88	5.595
AmAc_BufferRangeTest	67	ammonium acetate	1.43636	mM																									x	PCTP9.5	29	PCTP4	71	5.88	5.595
AmAc_BufferRangeTest	68	ammonium acetate	1.50909	mM																									x	PCTP9.5	29	PCTP4	71	5.88	5.595
AmAc_BufferRangeTest	69	ammonium acetate	1.58182	mM																									x	PCTP9.5	29	PCTP4	71	5.89	5.595
AmAc_BufferRangeTest	70	ammonium acetate	1.65455	mM																									x	PCTP9.5	29	PCTP4	71	5.89	5.595
AmAc_BufferRangeTest	71	ammonium acetate	1.72727	mM																									x	PCTP9.5	29	PCTP4	71	5.88	5.595
AmAc_BufferRangeTest	72	ammonium acetate	1.8	mM																									x	PCTP9.5	29	PCTP4	71	5.89	5.595
AmAc_BufferRangeTest	73	ammonium acetate	1	mM																									x	PCTP9.5	15	PCTP4	85	5.15	4.825
AmAc_BufferRangeTest	74	ammonium acetate	1.07273	mM																									x	PCTP9.5	15	PCTP4	85	5.34	4.825
AmAc_BufferRangeTest	75	ammonium acetate	1.14545	mM																									x	PCTP9.5	15	PCTP4	85	5.34	4.825
AmAc_BufferRangeTest	76	ammonium acetate	1.21818	mM																									x	PCTP9.5	15	PCTP4	85	5.2	4.825
AmAc_BufferRangeTest	77	ammonium acetate	1.29091	mM																									x	PCTP9.5	15	PCTP4	85	5.34	4.825
AmAc_BufferRangeTest	78	ammonium acetate	1.36364	mM																									x	PCTP9.5	15	PCTP4	85	5.25	4.825
AmAc_BufferRangeTest	79	ammonium acetate	1.43636	mM																									x	PCTP9.5	15	PCTP4	85	5.34	4.825
AmAc_BufferRangeTest	80	ammonium acetate	1.50909	mM																									x	PCTP9.5	15	PCTP4	85	5.25	4.825
AmAc_BufferRangeTest	81	ammonium acetate	1.58182	mM																									x	PCTP9.5	15	PCTP4	85	5.34	4.825
AmAc_BufferRangeTest	82	ammonium acetate	1.65455	mM																									x	PCTP9.5	15	PCTP4	85	5.25	4.825
AmAc_BufferRangeTest	83	ammonium acetate	1.72727	mM																									x	PCTP9.5	15	PCTP4	85	5.2	4.825
AmAc_BufferRangeTest	84	ammonium acetate	1.8	mM																									x	PCTP9.5	15	PCTP4	85	5.25	4.825
AmAc_BufferRangeTest	87	ammonium acetate	1.14545	mM																									x	PCTP9.5	1	PCTP4	99	4.55	4.055
AmAc_BufferRangeTest	92	ammonium acetate	1.50909	mM																									x	PCTP9.5	1	PCTP4	99	5.25	4.055
AmSO4_BufferRangeTest	1	ammonium sulphate	1	mM																									x	PCTP9.5	99	PCTP4	1	8.82	9.445
AmSO4_BufferRangeTest	2	ammonium sulphate	328.182	mM																									x	PCTP9.5	99	PCTP4	1	9.33	9.445
AmSO4_BufferRangeTest	3	ammonium sulphate	655.364	mM																									x	PCTP9.5	99	PCTP4	1	8.46	9.445
AmSO4_BufferRangeTest	4	ammonium sulphate	982.545	mM																									x	PCTP9.5	99	PCTP4	1	9.07	9.445
AmSO4_BufferRangeTest	5	ammonium sulphate	1309.73	mM																									x	PCTP9.5	99	PCTP4	1	9.07	9.445
AmSO4_BufferRangeTest	6	ammonium sulphate	1636.91	mM																									x	PCTP9.5	99	PCTP4	1	7.99	9.445
AmSO4_BufferRangeTest	7	ammonium sulphate	1964.09	mM																									x	PCTP9.5	99	PCTP4	1	7.73	9.445
AmSO4_BufferRangeTest	8	ammonium sulphate	2291.27	mM																									x	PCTP9.5	99	PCTP4	1	7.33	9.445
AmSO4_BufferRangeTest	9	ammonium sulphate	2618.45	mM																									x	PCTP9.5	99	PCTP4	1	6.99	9.445
AmSO4_BufferRangeTest	10	ammonium sulphate	2945.64	mM																									x	PCTP9.5	99	PCTP4	1	6.84	9.445
AmSO4_BufferRangeTest	11	ammonium sulphate	3272.82	mM																									x	PCTP9.5	99	PCTP4	1	6.76	9.445
AmSO4_BufferRangeTest	12	ammonium sulphate	3600	mM																									x	PCTP9.5	99	PCTP4	1	6.5	9.445
AmSO4_BufferRangeTest	13	ammonium sulphate	1	mM																									x	PCTP9.5	85	PCTP4	15	8.6	8.675
AmSO4_BufferRangeTest	14	ammonium sulphate	328.182	mM																									x	PCTP9.5	85	PCTP4	15	8.13	8.675
AmSO4_BufferRangeTest	15	ammonium sulphate	655.364	mM																									x	PCTP9.5	85	PCTP4	15	8.22	8.675
AmSO4_BufferRangeTest	16	ammonium sulphate	982.545	mM																									x	PCTP9.5	85	PCTP4	15	8.13	8.675
AmSO4_BufferRangeTest	17	ammonium sulphate	1309.73	mM																									x	PCTP9.5	85	PCTP4	15	8.13	8.675
AmSO4_BufferRangeTest	18	ammonium sulphate	1636.91	mM																									x	PCTP9.5	85	PCTP4	15	7.91	8.675
AmSO4_BufferRangeTest	19	ammonium sulphate	1964.09	mM																									x	PCTP9.5	85	PCTP4	15	7.37	8.675
AmSO4_BufferRangeTest	20	ammonium sulphate	2291.27	mM																									x	PCTP9.5	85	PCTP4	15	7.07	8.675
AmSO4_BufferRangeTest	21	ammonium sulphate	2618.45	mM																									x	PCTP9.5	85	PCTP4	15	6.99	8.675
AmSO4_BufferRangeTest	22	ammonium sulphate	2945.64	mM																									x	PCTP9.5	85	PCTP4	15	6.91	8.675
AmSO4_BufferRangeTest	23	ammonium sulphate	3272.82	mM																									x	PCTP9.5	85	PCTP4	15	6.76	8.675
AmSO4_BufferRangeTest	24	ammonium sulphate	3600	mM																									x	PCTP9.5	85	PCTP4	15	6.5	8.675
AmSO4_BufferRangeTest	25	ammonium sulphate	1	mM																									x	PCTP9.5	71	PCTP4	29	7.47	7.905
AmSO4_BufferRangeTest	26	ammonium sulphate	328.182	mM																									x	PCTP9.5	71	PCTP4	29	7.99	7.905
AmSO4_BufferRangeTest	27	ammonium sulphate	655.364	mM																									x	PCTP9.5	71	PCTP4	29	7.91	7.905
AmSO4_BufferRangeTest	28	ammonium sulphate	982.545	mM																									x	PCTP9.5	71	PCTP4	29	7.75	7.905
AmSO4_BufferRangeTest	29	ammonium sulphate	1309.73	mM																									x	PCTP9.5	71	PCTP4	29	7.91	7.905
AmSO4_BufferRangeTest	30	ammonium sulphate	1636.91	mM																									x	PCTP9.5	71	PCTP4	29	7.73	7.905
AmSO4_BufferRangeTest	31	ammonium sulphate	1964.09	mM																									x	PCTP9.5	71	PCTP4	29	7.25	7.905
AmSO4_BufferRangeTest	32	ammonium sulphate	2291.27	mM																									x	PCTP9.5	71	PCTP4	29	6.99	7.905
AmSO4_BufferRangeTest	33	ammonium sulphate	2618.45	mM																									x	PCTP9.5	71	PCTP4	29	6.91	7.905
AmSO4_BufferRangeTest	34	ammonium sulphate	2945.64	mM																									x	PCTP9.5	71	PCTP4	29	6.84	7.905
AmSO4_BufferRangeTest	35	ammonium sulphate	3272.82	mM																									x	PCTP9.5	71	PCTP4	29	6.76	7.905
AmSO4_BufferRangeTest	36	ammonium sulphate	3600	mM																									x	PCTP9.5	71	PCTP4	29	6.5	7.905
AmSO4_BufferRangeTest	37	ammonium sulphate	1	mM																									x	PCTP9.5	57	PCTP4	43	7.07	7.135
AmSO4_BufferRangeTest	38	ammonium sulphate	328.182	mM																									x	PCTP9.5	57	PCTP4	43	7.4	7.135
AmSO4_BufferRangeTest	39	ammonium sulphate	655.364	mM																									x	PCTP9.5	57	PCTP4	43	7.52	7.135
AmSO4_BufferRangeTest	40	ammonium sulphate	982.545	mM																									x	PCTP9.5	57	PCTP4	43	7.61	7.135
AmSO4_BufferRangeTest	41	ammonium sulphate	1309.73	mM																									x	PCTP9.5	57	PCTP4	43	7.47	7.135
AmSO4_BufferRangeTest	42	ammonium sulphate	1636.91	mM																									x	PCTP9.5	57	PCTP4	43	7.33	7.135
AmSO4_BufferRangeTest	43	ammonium sulphate	1964.09	mM																									x	PCTP9.5	57	PCTP4	43	6.99	7.135
AmSO4_BufferRangeTest	44	ammonium sulphate	2291.27	mM																									x	PCTP9.5	57	PCTP4	43	6.91	7.135
AmSO4_BufferRangeTest	45	ammonium sulphate	2618.45	mM																									x	PCTP9.5	57	PCTP4	43	6.84	7.135
AmSO4_BufferRangeTest	46	ammonium sulphate	2945.64	mM																									x	PCTP9.5	57	PCTP4	43	6.69	7.135
AmSO4_BufferRangeTest	47	ammonium sulphate	3272.82	mM																									x	PCTP9.5	57	PCTP4	43	6.76	7.135
AmSO4_BufferRangeTest	48	ammonium sulphate	3600	mM																									x	PCTP9.5	57	PCTP4	43	6.5	7.135
AmSO4_BufferRangeTest	49	ammonium sulphate	1	mM																									x	PCTP9.5	43	PCTP4	57	6.58	6.365
AmSO4_BufferRangeTest	50	ammonium sulphate	328.182	mM																									x	PCTP9.5	43	PCTP4	57	6.94	6.365
AmSO4_BufferRangeTest	51	ammonium sulphate	655.364	mM																									x	PCTP9.5	43	PCTP4	57	6.99	6.365
AmSO4_BufferRangeTest	52	ammonium sulphate	982.545	mM																									x	PCTP9.5	43	PCTP4	57	7.09	6.365
AmSO4_BufferRangeTest	53	ammonium sulphate	1309.73	mM																									x	PCTP9.5	43	PCTP4	57	6.91	6.365
AmSO4_BufferRangeTest	54	ammonium sulphate	1636.91	mM																									x	PCTP9.5	43	PCTP4	57	6.91	6.365
AmSO4_BufferRangeTest	55	ammonium sulphate	1964.09	mM																									x	PCTP9.5	43	PCTP4	57	6.84	6.365
AmSO4_BufferRangeTest	56	ammonium sulphate	2291.27	mM																									x	PCTP9.5	43	PCTP4	57	6.76	6.365
AmSO4_BufferRangeTest	57	ammonium sulphate	2618.45	mM																									x	PCTP9.5	43	PCTP4	57	6.5	6.365
AmSO4_BufferRangeTest	58	ammonium sulphate	2945.64	mM																									x	PCTP9.5	43	PCTP4	57	6.42	6.365
AmSO4_BufferRangeTest	59	ammonium sulphate	3272.82	mM																									x	PCTP9.5	43	PCTP4	57	6.5	6.365
AmSO4_BufferRangeTest	60	ammonium sulphate	3600	mM																									x	PCTP9.5	43	PCTP4	57	6.29	6.365
AmSO4_BufferRangeTest	61	ammonium sulphate	1	mM																									x	PCTP9.5	29	PCTP4	71	6.14	5.595
AmSO4_BufferRangeTest	62	ammonium sulphate	328.182	mM																									x	PCTP9.5	29	PCTP4	71	6.29	5.595
AmSO4_BufferRangeTest	63	ammonium sulphate	655.364	mM																									x	PCTP9.5	29	PCTP4	71	6.38	5.595
AmSO4_BufferRangeTest	64	ammonium sulphate	982.545	mM																									x	PCTP9.5	29	PCTP4	71	6.38	5.595
AmSO4_BufferRangeTest	65	ammonium sulphate	1309.73	mM																									x	PCTP9.5	29	PCTP4	71	6.42	5.595
AmSO4_BufferRangeTest	66	ammonium sulphate	1636.91	mM																									x	PCTP9.5	29	PCTP4	71	6.38	5.595
AmSO4_BufferRangeTest	67	ammonium sulphate	1964.09	mM																									x	PCTP9.5	29	PCTP4	71	6.38	5.595
AmSO4_BufferRangeTest	68	ammonium sulphate	2291.27	mM																									x	PCTP9.5	29	PCTP4	71	6.23	5.595
AmSO4_BufferRangeTest	69	ammonium sulphate	2618.45	mM																									x	PCTP9.5	29	PCTP4	71	6.23	5.595
AmSO4_BufferRangeTest	70	ammonium sulphate	2945.64	mM																									x	PCTP9.5	29	PCTP4	71	6.23	5.595
AmSO4_BufferRangeTest	71	ammonium sulphate	3272.82	mM																									x	PCTP9.5	29	PCTP4	71	6.14	5.595
AmSO4_BufferRangeTest	72	ammonium sulphate	3600	mM																									x	PCTP9.5	29	PCTP4	71	6.14	5.595
AmSO4_BufferRangeTest	73	ammonium sulphate	1	mM																									x	PCTP9.5	15	PCTP4	85	5.46	4.825
AmSO4_BufferRangeTest	74	ammonium sulphate	328.182	mM																									x	PCTP9.5	15	PCTP4	85	5.66	4.825
AmSO4_BufferRangeTest	75	ammonium sulphate	655.364	mM																									x	PCTP9.5	15	PCTP4	85	5.66	4.825
AmSO4_BufferRangeTest	76	ammonium sulphate	982.545	mM																									x	PCTP9.5	15	PCTP4	85	5.74	4.825
AmSO4_BufferRangeTest	77	ammonium sulphate	1309.73	mM																									x	PCTP9.5	15	PCTP4	85	5.88	4.825
AmSO4_BufferRangeTest	78	ammonium sulphate	1636.91	mM																									x	PCTP9.5	15	PCTP4	85	5.95	4.825
AmSO4_BufferRangeTest	79	ammonium sulphate	1964.09	mM																									x	PCTP9.5	15	PCTP4	85	6.14	4.825
AmSO4_BufferRangeTest	80	ammonium sulphate	2291.27	mM																									x	PCTP9.5	15	PCTP4	85	6.14	4.825
AmSO4_BufferRangeTest	81	ammonium sulphate	2618.45	mM																									x	PCTP9.5	15	PCTP4	85	6.14	4.825
AmSO4_BufferRangeTest	82	ammonium sulphate	2945.64	mM																									x	PCTP9.5	15	PCTP4	85	6.14	4.825
AmSO4_BufferRangeTest	83	ammonium sulphate	3272.82	mM																									x	PCTP9.5	15	PCTP4	85	5.95	4.825
AmSO4_BufferRangeTest	84	ammonium sulphate	3600	mM																									x	PCTP9.5	15	PCTP4	85	5.89	4.825
AmSO4_BufferRangeTest	85	ammonium sulphate	1	mM																									x	PCTP9.5	1	PCTP4	99	4.82	4.055
AmSO4_BufferRangeTest	86	ammonium sulphate	328.182	mM																									x	PCTP9.5	1	PCTP4	99	4.82	4.055
AmSO4_BufferRangeTest	87	ammonium sulphate	655.364	mM																									x	PCTP9.5	1	PCTP4	99	4.99	4.055
AmSO4_BufferRangeTest	88	ammonium sulphate	982.545	mM																									x	PCTP9.5	1	PCTP4	99	5.25	4.055
AmSO4_BufferRangeTest	89	ammonium sulphate	1309.73	mM																									x	PCTP9.5	1	PCTP4	99	5.59	4.055
AmSO4_BufferRangeTest	90	ammonium sulphate	1636.91	mM																									x	PCTP9.5	1	PCTP4	99	5.84	4.055
AmSO4_BufferRangeTest	91	ammonium sulphate	1964.09	mM																									x	PCTP9.5	1	PCTP4	99	5.89	4.055
AmSO4_BufferRangeTest	92	ammonium sulphate	2291.27	mM																									x	PCTP9.5	1	PCTP4	99	5.95	4.055
AmSO4_BufferRangeTest	93	ammonium sulphate	2618.45	mM																									x	PCTP9.5	1	PCTP4	99	5.95	4.055
AmSO4_BufferRangeTest	94	ammonium sulphate	2945.64	mM																									x	PCTP9.5	1	PCTP4	99	5.89	4.055
AmSO4_BufferRangeTest	95	ammonium sulphate	3272.82	mM																									x	PCTP9.5	1	PCTP4	99	5.95	4.055
AmSO4_BufferRangeTest	96	ammonium sulphate	3600	mM																									x	PCTP9.5	1	PCTP4	99	5.88	4.055
Basic		potassium phosphate dibasic	1800	mM																									x					8.6	4.055
Basic		potassium phosphate dibasic	1145	mM																									x					8.46	5.595
Basic		potassium phosphate dibasic	163.6	mM																									x					9.07	8.675
Basic		potassium phosphate dibasic	1309	mM																									x					8.46	5.595
Basic		potassium phosphate dibasic	1473	mM																									x					9.16	6.365
Basic		potassium phosphate dibasic	1473	mM																									x					8.7	5.595
Basic		potassium phosphate dibasic	1800	mM																									x					9.26	6.365
Basic		potassium phosphate dibasic	1800	mM																									x					9.26	7.905
Basic		potassium phosphate dibasic	1309	mM																									x					8.13	4.825
Basic		potassium phosphate dibasic	1309	mM																									x					7.65	4.055
Basic		potassium phosphate dibasic	1145	mM																									x					7.61	4.825
Basic		potassium phosphate dibasic	1636	mM																									x					9.26	8.675
Basic		potassium phosphate dibasic	1473	mM																									x					8.13	4.825
Basic		potassium phosphate dibasic	490.9	mM																									x					6.64	6.365
Basic		potassium phosphate dibasic	654.5	mM																									x					7.33	4.055
Basic		potassium phosphate dibasic	163.6	mM																									x					7.25	7.135
Basic		potassium phosphate dibasic	1636	mM																									x					9.07	5.595
Basic		potassium phosphate dibasic	981.8	mM																									x					7.58	4.055
Basic		potassium phosphate dibasic	981.8	mM																									x					7.65	4.825
Basic		potassium phosphate dibasic	1636	mM																									x					9.26	7.905
Basic		potassium phosphate dibasic	490.9	mM																									x					8.75	8.675
Basic		potassium phosphate dibasic	327.3	mM																									x					7.91	7.905
Basic		potassium phosphate dibasic	1473	mM																									x					9.26	8.675
Basic		potassium phosphate dibasic	654.5	mM																									x					8.13	6.365
Basic		potassium phosphate dibasic	1800	mM																									x					9.26	4.825
Basic		potassium phosphate dibasic	490.9	mM																									x					7.61	9.445
Basic		potassium phosphate dibasic	327.3	mM																									x					4.74	4.055
Basic		potassium phosphate dibasic	490.9	mM																									x					6.15	5.595
Basic		potassium phosphate dibasic	490.9	mM																									x					5.89	4.825
Basic		potassium phosphate dibasic	654.5	mM																									x					7.47	4.825
Basic		potassium phosphate dibasic	1636	mM																									x					9.26	9.445
Basic		potassium phosphate dibasic	1145	mM																									x					8.6	6.365
Basic		potassium phosphate dibasic	981.8	mM																									x					8.46	6.365
Basic		potassium phosphate dibasic	1636	mM																									x					9.26	7.135
Basic		potassium phosphate dibasic	163.6	mM																									x					7.99	7.905
Basic		potassium phosphate dibasic	163.6	mM																									x					5.56	4.825
Basic		potassium phosphate dibasic	1636	mM																									x					8.6	4.825
Basic		potassium phosphate dibasic	1309	mM																									x					9.26	7.905
Basic		potassium phosphate dibasic	1309	mM																									x					9.07	6.365
Basic		potassium phosphate dibasic	1636	mM																									x					8.46	4.055
Basic		potassium phosphate dibasic	1145	mM																									x					7.65	4.055
Basic		potassium phosphate dibasic	818.2	mM																									x					7.65	4.825
Basic		potassium phosphate dibasic	1636	mM																									x					9.26	6.365
Basic		potassium phosphate dibasic	490.9	mM																									x					7.15	7.135
Basic		potassium phosphate dibasic	818.2	mM																									x					8.31	6.365
Basic		potassium phosphate dibasic	654.5	mM																									x					8.31	7.135
Basic		potassium phosphate dibasic	163.6	mM																									x					5.95	5.595
Basic		potassium phosphate dibasic	327.3	mM																									x					5.41	4.825
Basic		potassium phosphate dibasic	490.9	mM																									x					4.59	4.055
Basic		potassium phosphate dibasic	163.6	mM																									x					4.59	4.055
Basic		potassium phosphate dibasic	1473	mM																									x					9.26	7.905
Basic		potassium phosphate dibasic	818.2	mM																									x					7.47	4.055
Basic		potassium phosphate dibasic	654.5	mM																									x					9.22	7.905
Basic		potassium phosphate dibasic	1309	mM																									x					9.26	7.135
Basic		potassium phosphate dibasic	1473	mM																									x					9.26	9.445
Basic		potassium phosphate dibasic	327.3	mM																									x					6.23	5.595
Basic		potassium phosphate dibasic	327.3	mM																									x					6.64	6.365
Basic		potassium phosphate dibasic	1800	mM																									x					9.26	8.675
Basic		potassium phosphate dibasic	818.2	mM																									x					9.33	7.905
Basic		potassium phosphate dibasic	1473	mM																									x					8.13	4.055
Basic		potassium phosphate dibasic	981.8	mM																									x					8.31	5.595
Basic		potassium phosphate dibasic	1800	mM																									x					9.26	5.595
Basic		potassium phosphate dibasic	654.5	mM																									x					7.73	5.595
Basic		potassium phosphate dibasic	327.3	mM																									x					9.07	8.675
Basic		potassium phosphate dibasic	327.3	mM																									x					7.25	7.135
Basic		potassium phosphate dibasic	818.2	mM																									x					8.04	5.595
Basic		potassium phosphate dibasic	1473	mM																									x					9.26	7.135
Basic		potassium phosphate dibasic	163.6	mM																									x					6.88	6.365
Basic		potassium phosphate dibasic	1309	mM																									x					9.26	8.675
Basic		potassium phosphate dibasic	818.2	mM																									x					9.07	7.135
Basic		potassium phosphate dibasic	1800	mM																									x					9.26	9.445
Basic		potassium phosphate dibasic	1800	mM																									x					9.26	7.135
Basic		potassium phosphate dibasic	490.9	mM																									x					8.13	7.905
Basic		potassium phosphate dibasic	327.3	mM																									x					8.82	9.445
Basic		potassium phosphate dibasic	163.6	mM																									x					8.82	9.445
buffer_conc_test	2																						peg 3350	74.6269	mM				x			PCTP4	10	4.72	4
buffer_conc_test	8																						peg 3350	74.6269	mM				x	PCTP9.5	10			7.75	9.5
buffer_conc_test	16																						peg 2000 mme	125	mM				x			PCTP4	255	4.72	4
buffer_conc_test	17																						peg 2000 mme	125	mM				x			PCTP4	377.5	4.72	4
buffer_conc_test	18																						peg 2000 mme	125	mM				x			PCTP4	500	4.72	4
buffer_conc_test	20																						peg 2000 mme	125	mM				x	PCTP9.5	10			7.75	9.5
buffer_conc_test	33																						peg 2000 dme	125	mM				x	PCTP9.5	132.5			5.34	9.5
buffer_conc_test	34																						peg 2000 dme	125	mM				x	PCTP9.5	255			6.88	9.5
buffer_conc_test	35																						peg 2000 dme	125	mM				x	PCTP9.5	377.5			7.58	9.5
buffer_conc_test	36																						peg 2000 dme	125	mM				x	PCTP9.5	500			8.04	9.5
buffer_conc_test	39																						peg 1000	250	mM				x			PCTP4	132.5	4.72	4
buffer_conc_test	40																						peg 1000	250	mM				x			PCTP4	255	4.72	4
buffer_conc_test	42																						peg 1000	250	mM				x			PCTP4	500	4.72	4
buffer_conc_test	44																						peg 1000	250	mM				x	PCTP9.5	10			6.84	9.5
buffer_conc_test	45																						peg 1000	250	mM				x	PCTP9.5	132.5			9.26	9.5
buffer_conc_test	53																2-propanol	2119.61	mM										x			PCTP4	377.5	4.55	4
buffer_conc_test	54																2-propanol	2119.61	mM										x			PCTP4	500	4.72	4
buffer_conc_test	56																2-propanol	2119.61	mM										x	PCTP9.5	10			8.13	9.5
buffer_conc_test	62	potassium sodium tartrate	1000	mM																									x			PCTP4	10	6.38	4
buffer_conc_test	63	potassium sodium tartrate	1000	mM																									x			PCTP4	132.5	5.41	4
buffer_conc_test	64	potassium sodium tartrate	1000	mM																									x			PCTP4	255	5.41	4
buffer_conc_test	65	potassium sodium tartrate	1000	mM																									x			PCTP4	377.5	5.2	4
buffer_conc_test	66	potassium sodium tartrate	1000	mM																									x			PCTP4	500	4.96	4
buffer_conc_test	74	sodium acetate	1000	mM																									x			PCTP4	10	7.19	4
buffer_conc_test	75	sodium acetate	1000	mM																									x			PCTP4	132.5	6.04	4
buffer_conc_test	76	sodium acetate	1000	mM																									x			PCTP4	255	5.89	4
buffer_conc_test	77	sodium acetate	1000	mM																									x			PCTP4	377.5	5.82	4
buffer_conc_test	78	sodium acetate	1000	mM																									x			PCTP4	500	5.68	4
buffer_conc_test	80	sodium acetate	1000	mM																									x	PCTP9.5	10			9.33	9.5
buffer_conc_test	86	sodium chloride	1000	mM																									x			PCTP4	10	4.55	4
buffer_conc_test	87	sodium chloride	1000	mM																									x			PCTP4	132.5	4.55	4
buffer_conc_test	88	sodium chloride	1000	mM																									x			PCTP4	255	4.59	4
buffer_conc_test	89	sodium chloride	1000	mM																									x			PCTP4	377.5	4.59	4
buffer_conc_test	90	sodium chloride	1000	mM																									x			PCTP4	500	4.55	4
buffer_conc_test	92	sodium chloride	1000	mM																									x	PCTP9.5	10			8.82	9.5
CaCl_BufferRangeTest	5	calcium chloride	655.182	mM																									x	PCTP9.5	99	PCTP4	1	9.33	9.445
CaCl_BufferRangeTest	6	calcium chloride	818.727	mM																									x	PCTP9.5	99	PCTP4	1	9.26	9.445
CaCl_BufferRangeTest	7	calcium chloride	982.273	mM																									x	PCTP9.5	99	PCTP4	1	9.33	9.445
CaCl_BufferRangeTest	8	calcium chloride	1145.82	mM																									x	PCTP9.5	99	PCTP4	1	9.33	9.445
CaCl_BufferRangeTest	9	calcium chloride	1309.36	mM																									x	PCTP9.5	99	PCTP4	1	9.33	9.445
CaCl_BufferRangeTest	10	calcium chloride	1472.91	mM																									x	PCTP9.5	99	PCTP4	1	9.26	9.445
CaCl_BufferRangeTest	11	calcium chloride	1636.45	mM																									x	PCTP9.5	99	PCTP4	1	9.07	9.445
CaCl_BufferRangeTest	12	calcium chloride	1800	mM																									x	PCTP9.5	99	PCTP4	1	9.22	9.445
CaCl_BufferRangeTest	13	calcium chloride	1	mM																									x	PCTP9.5	85	PCTP4	15	7.99	8.675
CaCl_BufferRangeTest	14	calcium chloride	164.545	mM																									x	PCTP9.5	85	PCTP4	15	8.6	8.675
CaCl_BufferRangeTest	15	calcium chloride	328.091	mM																									x	PCTP9.5	85	PCTP4	15	9.16	8.675
CaCl_BufferRangeTest	16	calcium chloride	491.636	mM																									x	PCTP9.5	85	PCTP4	15	9.33	8.675
CaCl_BufferRangeTest	17	calcium chloride	655.182	mM																									x	PCTP9.5	85	PCTP4	15	8.31	8.675
CaCl_BufferRangeTest	18	calcium chloride	818.727	mM																									x	PCTP9.5	85	PCTP4	15	9.33	8.675
CaCl_BufferRangeTest	19	calcium chloride	982.273	mM																									x	PCTP9.5	85	PCTP4	15	8.52	8.675
CaCl_BufferRangeTest	20	calcium chloride	1145.82	mM																									x	PCTP9.5	85	PCTP4	15	9.33	8.675
CaCl_BufferRangeTest	21	calcium chloride	1309.36	mM																									x	PCTP9.5	85	PCTP4	15	8.31	8.675
CaCl_BufferRangeTest	22	calcium chloride	1472.91	mM																									x	PCTP9.5	85	PCTP4	15	8.31	8.675
CaCl_BufferRangeTest	23	calcium chloride	1636.45	mM																									x	PCTP9.5	85	PCTP4	15	9.07	8.675
CaCl_BufferRangeTest	24	calcium chloride	1800	mM																									x	PCTP9.5	85	PCTP4	15	9.07	8.675
CaCl_BufferRangeTest	25	calcium chloride	1	mM																									x	PCTP9.5	71	PCTP4	29	7.4	7.905
CaCl_BufferRangeTest	26	calcium chloride	164.545	mM																									x	PCTP9.5	71	PCTP4	29	7.75	7.905
CaCl_BufferRangeTest	27	calcium chloride	328.091	mM																									x	PCTP9.5	71	PCTP4	29	7.91	7.905
CaCl_BufferRangeTest	28	calcium chloride	491.636	mM																									x	PCTP9.5	71	PCTP4	29	7.99	7.905
CaCl_BufferRangeTest	29	calcium chloride	655.182	mM																									x	PCTP9.5	71	PCTP4	29	7.91	7.905
CaCl_BufferRangeTest	30	calcium chloride	818.727	mM																									x	PCTP9.5	71	PCTP4	29	7.75	7.905
CaCl_BufferRangeTest	31	calcium chloride	982.273	mM																									x	PCTP9.5	71	PCTP4	29	7.75	7.905
CaCl_BufferRangeTest	32	calcium chloride	1145.82	mM																									x	PCTP9.5	71	PCTP4	29	7.99	7.905
CaCl_BufferRangeTest	33	calcium chloride	1309.36	mM																									x	PCTP9.5	71	PCTP4	29	7.75	7.905
CaCl_BufferRangeTest	34	calcium chloride	1472.91	mM																									x	PCTP9.5	71	PCTP4	29	7.75	7.905
CaCl_BufferRangeTest	35	calcium chloride	1636.45	mM																									x	PCTP9.5	71	PCTP4	29	7.75	7.905
CaCl_BufferRangeTest	36	calcium chloride	1800	mM																									x	PCTP9.5	71	PCTP4	29	7.91	7.905
CaCl_BufferRangeTest	37	calcium chloride	1	mM																									x	PCTP9.5	57	PCTP4	43	7.06	7.135
CaCl_BufferRangeTest	38	calcium chloride	164.545	mM																									x	PCTP9.5	57	PCTP4	43	7.09	7.135
CaCl_BufferRangeTest	39	calcium chloride	328.091	mM																									x	PCTP9.5	57	PCTP4	43	7.33	7.135
CaCl_BufferRangeTest	40	calcium chloride	491.636	mM																									x	PCTP9.5	57	PCTP4	43	7.33	7.135
CaCl_BufferRangeTest	41	calcium chloride	655.182	mM																									x	PCTP9.5	57	PCTP4	43	7.47	7.135
CaCl_BufferRangeTest	42	calcium chloride	818.727	mM																									x	PCTP9.5	57	PCTP4	43	7.47	7.135
CaCl_BufferRangeTest	43	calcium chloride	982.273	mM																									x	PCTP9.5	57	PCTP4	43	7.47	7.135
CaCl_BufferRangeTest	44	calcium chloride	1145.82	mM																									x	PCTP9.5	57	PCTP4	43	7.47	7.135
CaCl_BufferRangeTest	45	calcium chloride	1309.36	mM																									x	PCTP9.5	57	PCTP4	43	7.47	7.135
CaCl_BufferRangeTest	46	calcium chloride	1472.91	mM																									x	PCTP9.5	57	PCTP4	43	7.47	7.135
CaCl_BufferRangeTest	47	calcium chloride	1636.45	mM																									x	PCTP9.5	57	PCTP4	43	7.4	7.135
CaCl_BufferRangeTest	48	calcium chloride	1800	mM																									x	PCTP9.5	57	PCTP4	43	7.25	7.135
CaCl_BufferRangeTest	49	calcium chloride	1	mM																									x	PCTP9.5	43	PCTP4	57	6.5	6.365
CaCl_BufferRangeTest	50	calcium chloride	164.545	mM																									x	PCTP9.5	43	PCTP4	57	6.76	6.365
CaCl_BufferRangeTest	51	calcium chloride	328.091	mM																									x	PCTP9.5	43	PCTP4	57	6.84	6.365
CaCl_BufferRangeTest	52	calcium chloride	491.636	mM																									x	PCTP9.5	43	PCTP4	57	6.88	6.365
CaCl_BufferRangeTest	53	calcium chloride	655.182	mM																									x	PCTP9.5	43	PCTP4	57	6.84	6.365
CaCl_BufferRangeTest	54	calcium chloride	818.727	mM																									x	PCTP9.5	43	PCTP4	57	6.91	6.365
CaCl_BufferRangeTest	55	calcium chloride	982.273	mM																									x	PCTP9.5	43	PCTP4	57	6.91	6.365
CaCl_BufferRangeTest	56	calcium chloride	1145.82	mM																									x	PCTP9.5	43	PCTP4	57	6.94	6.365
CaCl_BufferRangeTest	57	calcium chloride	1309.36	mM																									x	PCTP9.5	43	PCTP4	57	6.91	6.365
CaCl_BufferRangeTest	58	calcium chloride	1472.91	mM																									x	PCTP9.5	43	PCTP4	57	6.84	6.365
CaCl_BufferRangeTest	59	calcium chloride	1636.45	mM																									x	PCTP9.5	43	PCTP4	57	6.84	6.365
CaCl_BufferRangeTest	60	calcium chloride	1800	mM																									x	PCTP9.5	43	PCTP4	57	6.5	6.365
CaCl_BufferRangeTest	61	calcium chloride	1	mM																									x	PCTP9.5	29	PCTP4	71	5.89	5.595
CaCl_BufferRangeTest	62	calcium chloride	164.545	mM																									x	PCTP9.5	29	PCTP4	71	6.04	5.595
CaCl_BufferRangeTest	63	calcium chloride	328.091	mM																									x	PCTP9.5	29	PCTP4	71	5.95	5.595
CaCl_BufferRangeTest	64	calcium chloride	491.636	mM																									x	PCTP9.5	29	PCTP4	71	6.14	5.595
CaCl_BufferRangeTest	65	calcium chloride	655.182	mM																									x	PCTP9.5	29	PCTP4	71	6.04	5.595
CaCl_BufferRangeTest	66	calcium chloride	818.727	mM																									x	PCTP9.5	29	PCTP4	71	6.14	5.595
CaCl_BufferRangeTest	67	calcium chloride	982.273	mM																									x	PCTP9.5	29	PCTP4	71	5.95	5.595
CaCl_BufferRangeTest	68	calcium chloride	1145.82	mM																									x	PCTP9.5	29	PCTP4	71	5.95	5.595
CaCl_BufferRangeTest	69	calcium chloride	1309.36	mM																									x	PCTP9.5	29	PCTP4	71	5.89	5.595
CaCl_BufferRangeTest	70	calcium chloride	1472.91	mM																									x	PCTP9.5	29	PCTP4	71	5.89	5.595
CaCl_BufferRangeTest	71	calcium chloride	1636.45	mM																									x	PCTP9.5	29	PCTP4	71	5.88	5.595
CaCl_BufferRangeTest	72	calcium chloride	1800	mM																									x	PCTP9.5	29	PCTP4	71	5.82	5.595
CaCl_BufferRangeTest	73	calcium chloride	1	mM																									x	PCTP9.5	15	PCTP4	85	5.46	4.825
CaCl_BufferRangeTest	74	calcium chloride	164.545	mM																									x	PCTP9.5	15	PCTP4	85	5.41	4.825
CaCl_BufferRangeTest	75	calcium chloride	328.091	mM																									x	PCTP9.5	15	PCTP4	85	5.41	4.825
CaCl_BufferRangeTest	76	calcium chloride	491.636	mM																									x	PCTP9.5	15	PCTP4	85	5.41	4.825
CaCl_BufferRangeTest	77	calcium chloride	655.182	mM																									x	PCTP9.5	15	PCTP4	85	5.25	4.825
CaCl_BufferRangeTest	78	calcium chloride	818.727	mM																									x	PCTP9.5	15	PCTP4	85	5.34	4.825
CaCl_BufferRangeTest	79	calcium chloride	982.273	mM																									x	PCTP9.5	15	PCTP4	85	5.34	4.825
CaCl_BufferRangeTest	80	calcium chloride	1145.82	mM																									x	PCTP9.5	15	PCTP4	85	5.15	4.825
CaCl_BufferRangeTest	81	calcium chloride	1309.36	mM																									x	PCTP9.5	15	PCTP4	85	5.25	4.825
CaCl_BufferRangeTest	82	calcium chloride	1472.91	mM																									x	PCTP9.5	15	PCTP4	85	5.59	4.825
CaCl_BufferRangeTest	83	calcium chloride	1636.45	mM																									x	PCTP9.5	15	PCTP4	85	5.25	4.825
CaCl_BufferRangeTest	84	calcium chloride	1800	mM																									x	PCTP9.5	15	PCTP4	85	5.15	4.825
CaCl_BufferRangeTest	85	calcium chloride	1	mM																									x	PCTP9.5	1	PCTP4	99	4.59	4.055
CaCl_BufferRangeTest	86	calcium chloride	164.545	mM																									x	PCTP9.5	1	PCTP4	99	4.55	4.055
CaCl_BufferRangeTest	87	calcium chloride	328.091	mM																									x	PCTP9.5	1	PCTP4	99	4.59	4.055
CaCl_BufferRangeTest	88	calcium chloride	491.636	mM																									x	PCTP9.5	1	PCTP4	99	4.47	4.055
CaCl_BufferRangeTest	89	calcium chloride	655.182	mM																									x	PCTP9.5	1	PCTP4	99	4.59	4.055
CaCl_BufferRangeTest	90	calcium chloride	818.727	mM																									x	PCTP9.5	1	PCTP4	99	4.47	4.055
CaCl_BufferRangeTest	91	calcium chloride	982.273	mM																									x	PCTP9.5	1	PCTP4	99	5.09	4.055
CaCl_BufferRangeTest	92	calcium chloride	1145.82	mM																									x	PCTP9.5	1	PCTP4	99	4.55	4.055
CaCl_BufferRangeTest	93	calcium chloride	1309.36	mM																									x	PCTP9.5	1	PCTP4	99	4.64	4.055
CaCl_BufferRangeTest	94	calcium chloride	1472.91	mM																									x	PCTP9.5	1	PCTP4	99	5.46	4.055
CaCl_BufferRangeTest	95	calcium chloride	1636.45	mM																									x	PCTP9.5	1	PCTP4	99	5.25	4.055
CaCl_BufferRangeTest	96	calcium chloride	1800	mM																									x	PCTP9.5	1	PCTP4	99	5.2	4.055
catalase_opti1	1																						peg 8000	12.5	mM				x	PCTP9.5	1	PCTP4	99	4.59	4.055
catalase_opti1	2																						peg 8000	12.5	mM				x	PCTP9.5	2	PCTP4	98	4.64	4.11
catalase_opti1	3																						peg 8000	12.5	mM				x	PCTP9.5	3	PCTP4	97	4.51	4.165
catalase_opti1	4																						peg 8000	12.5	mM				x	PCTP9.5	4	PCTP4	96	4.78	4.22
catalase_opti1	5																						peg 8000	12.5	mM				x	PCTP9.5	5	PCTP4	95	4.78	4.275
catalase_opti1	6																						peg 8000	12.5	mM				x	PCTP9.5	6	PCTP4	94	4.78	4.33
catalase_opti1	7																						peg 8000	12.5	mM				x	PCTP9.5	7	PCTP4	93	4.9	4.385
catalase_opti1	8																						peg 8000	12.5	mM				x	PCTP9.5	8	PCTP4	92	4.72	4.44
catalase_opti1	9																						peg 8000	12.5	mM				x	PCTP9.5	9	PCTP4	91	4.82	4.495
catalase_opti1	10																						peg 8000	12.5	mM				x	PCTP9.5	10	PCTP4	90	4.82	4.55
catalase_opti1	11																						peg 8000	12.5	mM				x	PCTP9.5	11	PCTP4	89	4.96	4.605
catalase_opti1	12																						peg 8000	12.5	mM				x	PCTP9.5	12	PCTP4	88	4.99	4.66
catalase_opti1	13																						peg 8000	12.5	mM				x	PCTP9.5	13	PCTP4	87	4.99	4.715
catalase_opti1	14																						peg 8000	12.5	mM				x	PCTP9.5	14.0909	PCTP4	85.9091	4.96	4.775
catalase_opti1	15																						peg 8000	12.5	mM				x	PCTP9.5	15.1818	PCTP4	84.8182	4.96	4.835
catalase_opti1	16																						peg 8000	12.5	mM				x	PCTP9.5	16.2727	PCTP4	83.7273	5.15	4.895
catalase_opti1	17																						peg 8000	12.5	mM				x	PCTP9.5	17.3636	PCTP4	82.6364	5.15	4.955
catalase_opti1	18																						peg 8000	12.5	mM				x	PCTP9.5	18.4545	PCTP4	81.5455	5.15	5.015
catalase_opti1	19																						peg 8000	12.5	mM				x	PCTP9.5	19.5455	PCTP4	80.4545	5.25	5.075
catalase_opti1	20																						peg 8000	12.5	mM				x	PCTP9.5	20.6364	PCTP4	79.3636	5.46	5.135
catalase_opti1	21																						peg 8000	12.5	mM				x	PCTP9.5	21.7273	PCTP4	78.2727	5.34	5.195
catalase_opti1	22																						peg 8000	12.5	mM				x	PCTP9.5	22.8182	PCTP4	77.1818	5.25	5.255
catalase_opti1	23																						peg 8000	12.5	mM				x	PCTP9.5	23.9091	PCTP4	76.0909	5.41	5.315
catalase_opti1	24																						peg 8000	12.5	mM				x	PCTP9.5	25	PCTP4	75	5.46	5.375
catalase_opti1	25																						peg 8000	12.5	mM				x	PCTP9.5	26	PCTP4	74	5.56	5.43
catalase_opti1	26																						peg 8000	12.5	mM				x	PCTP9.5	27	PCTP4	73	5.56	5.485
catalase_opti1	27																						peg 8000	12.5	mM				x	PCTP9.5	28	PCTP4	72	5.56	5.54
catalase_opti1	28																						peg 8000	12.5	mM				x	PCTP9.5	29	PCTP4	71	5.68	5.595
catalase_opti1	29																						peg 8000	12.5	mM				x	PCTP9.5	30	PCTP4	70	5.56	5.65
catalase_opti1	30																						peg 8000	12.5	mM				x	PCTP9.5	31	PCTP4	69	5.68	5.705
catalase_opti1	31																						peg 8000	12.5	mM				x	PCTP9.5	32	PCTP4	68	5.82	5.76
catalase_opti1	32																						peg 8000	12.5	mM				x	PCTP9.5	33	PCTP4	67	5.82	5.815
catalase_opti1	33																						peg 8000	12.5	mM				x	PCTP9.5	34	PCTP4	66	5.82	5.87
catalase_opti1	34																						peg 8000	12.5	mM				x	PCTP9.5	35	PCTP4	65	5.89	5.925
catalase_opti1	35																						peg 8000	12.5	mM				x	PCTP9.5	36	PCTP4	64	5.89	5.98
catalase_opti1	36																						peg 8000	12.5	mM				x	PCTP9.5	37	PCTP4	63	6.14	6.035
catalase_opti1	37																						peg 8000	12.5	mM				x	PCTP9.5	38	PCTP4	62	5.95	6.09
catalase_opti1	38																						peg 8000	12.5	mM				x	PCTP9.5	39	PCTP4	61	6.14	6.145
catalase_opti1	39																						peg 8000	12.5	mM				x	PCTP9.5	40	PCTP4	60	6.14	6.2
catalase_opti1	40																						peg 8000	12.5	mM				x	PCTP9.5	41	PCTP4	59	6.2	6.255
catalase_opti1	41																						peg 8000	12.5	mM				x	PCTP9.5	42	PCTP4	58	6.23	6.31
catalase_opti1	42																						peg 8000	12.5	mM				x	PCTP9.5	43	PCTP4	57	6.15	6.365
catalase_opti1	43																						peg 8000	12.5	mM				x	PCTP9.5	44	PCTP4	56	6.38	6.42
catalase_opti1	44																						peg 8000	12.5	mM				x	PCTP9.5	45	PCTP4	55	6.38	6.475
catalase_opti1	45																						peg 8000	12.5	mM				x	PCTP9.5	46	PCTP4	54	6.38	6.53
catalase_opti1	46																						peg 8000	12.5	mM				x	PCTP9.5	47	PCTP4	53	6.42	6.585
catalase_opti1	47																						peg 8000	12.5	mM				x	PCTP9.5	48	PCTP4	52	6.46	6.64
catalase_opti1	48																						peg 8000	12.5	mM				x	PCTP9.5	49	PCTP4	51	6.42	6.695
catalase_opti1	49																						peg 8000	12.5	mM				x	PCTP9.5	51	PCTP4	49	6.53	6.805
catalase_opti1	50																						peg 8000	12.5	mM				x	PCTP9.5	52	PCTP4	48	6.69	6.86
catalase_opti1	51																						peg 8000	12.5	mM				x	PCTP9.5	53	PCTP4	47	6.64	6.915
catalase_opti1	52																						peg 8000	12.5	mM				x	PCTP9.5	54	PCTP4	46	6.69	6.97
catalase_opti1	53																						peg 8000	12.5	mM				x	PCTP9.5	55	PCTP4	45	6.69	7.025
catalase_opti1	54																						peg 8000	12.5	mM				x	PCTP9.5	56	PCTP4	44	6.76	7.08
catalase_opti1	55																						peg 8000	12.5	mM				x	PCTP9.5	57	PCTP4	43	6.78	7.135
catalase_opti1	56																						peg 8000	12.5	mM				x	PCTP9.5	58	PCTP4	42	6.81	7.19
catalase_opti1	57																						peg 8000	12.5	mM				x	PCTP9.5	59	PCTP4	41	6.88	7.245
catalase_opti1	58																						peg 8000	12.5	mM				x	PCTP9.5	60	PCTP4	40	6.91	7.3
catalase_opti1	59																						peg 8000	12.5	mM				x	PCTP9.5	61	PCTP4	39	6.94	7.355
catalase_opti1	60																						peg 8000	12.5	mM				x	PCTP9.5	62	PCTP4	38	7.06	7.41
catalase_opti1	61																						peg 8000	12.5	mM				x	PCTP9.5	63	PCTP4	37	7.07	7.465
catalase_opti1	62																						peg 8000	12.5	mM				x	PCTP9.5	64	PCTP4	36	7.09	7.52
catalase_opti1	63																						peg 8000	12.5	mM				x	PCTP9.5	65	PCTP4	35	7.07	7.575
catalase_opti1	64																						peg 8000	12.5	mM				x	PCTP9.5	66	PCTP4	34	7.09	7.63
catalase_opti1	65																						peg 8000	12.5	mM				x	PCTP9.5	67	PCTP4	33	7.15	7.685
catalase_opti1	66																						peg 8000	12.5	mM				x	PCTP9.5	68	PCTP4	32	7.09	7.74
catalase_opti1	67																						peg 8000	12.5	mM				x	PCTP9.5	69	PCTP4	31	7.25	7.795
catalase_opti1	68																						peg 8000	12.5	mM				x	PCTP9.5	70	PCTP4	30	7.37	7.85
catalase_opti1	69																						peg 8000	12.5	mM				x	PCTP9.5	71	PCTP4	29	7.37	7.905
catalase_opti1	70																						peg 8000	12.5	mM				x	PCTP9.5	72	PCTP4	28	7.47	7.96
catalase_opti1	71																						peg 8000	12.5	mM				x	PCTP9.5	73	PCTP4	27	7.52	8.015
catalase_opti1	72																						peg 8000	12.5	mM				x	PCTP9.5	74	PCTP4	26	7.58	8.07
catalase_opti1	73																						peg 8000	12.5	mM				x	PCTP9.5	75	PCTP4	25	7.61	8.125
catalase_opti1	74																						peg 8000	12.5	mM				x	PCTP9.5	76.0909	PCTP4	23.9091	7.61	8.185
catalase_opti1	75																						peg 8000	12.5	mM				x	PCTP9.5	77.1818	PCTP4	22.8182	7.75	8.245
catalase_opti1	76																						peg 8000	12.5	mM				x	PCTP9.5	78.2727	PCTP4	21.7273	7.73	8.305
catalase_opti1	77																						peg 8000	12.5	mM				x	PCTP9.5	79.3636	PCTP4	20.6364	7.91	8.365
catalase_opti1	78																						peg 8000	12.5	mM				x	PCTP9.5	80.4545	PCTP4	19.5455	7.91	8.425
catalase_opti1	79																						peg 8000	12.5	mM				x	PCTP9.5	81.5455	PCTP4	18.4545	8.04	8.485
catalase_opti1	80																						peg 8000	12.5	mM				x	PCTP9.5	82.6364	PCTP4	17.3636	8.04	8.545
catalase_opti1	81																						peg 8000	12.5	mM				x	PCTP9.5	83.7273	PCTP4	16.2727	8.31	8.605
catalase_opti1	82																						peg 8000	12.5	mM				x	PCTP9.5	84.8182	PCTP4	15.1818	8.22	8.665
catalase_opti1	83																						peg 8000	12.5	mM				x	PCTP9.5	85.9091	PCTP4	14.0909	8.31	8.725
catalase_opti1	84																						peg 8000	12.5	mM				x	PCTP9.5	87	PCTP4	13	8.31	8.785
catalase_opti1	85																						peg 8000	12.5	mM				x	PCTP9.5	88	PCTP4	12	8.46	8.84
catalase_opti1	86																						peg 8000	12.5	mM				x	PCTP9.5	89	PCTP4	11	8.46	8.895
catalase_opti1	87																						peg 8000	12.5	mM				x	PCTP9.5	90	PCTP4	10	8.52	8.95
catalase_opti1	88																						peg 8000	12.5	mM				x	PCTP9.5	91	PCTP4	9	8.52	9.005
catalase_opti1	89																						peg 8000	12.5	mM				x	PCTP9.5	92	PCTP4	8	8.46	9.06
catalase_opti1	90																						peg 8000	12.5	mM				x	PCTP9.5	93	PCTP4	7	8.52	9.115
catalase_opti1	91																						peg 8000	12.5	mM				x	PCTP9.5	94	PCTP4	6	8.89	9.17
catalase_opti1	92																						peg 8000	12.5	mM				x	PCTP9.5	95	PCTP4	5	8.82	9.225
catalase_opti1	93																						peg 8000	12.5	mM				x	PCTP9.5	96	PCTP4	4	8.97	9.28
catalase_opti1	94																						peg 8000	12.5	mM				x	PCTP9.5	97	PCTP4	3	8.97	9.335
catalase_opti1	95																						peg 8000	12.5	mM				x	PCTP9.5	98	PCTP4	2	9.16	9.39
catalase_opti1	96																						peg 8000	12.5	mM				x	PCTP9.5	99	PCTP4	1	8.75	9.445
col_sm6_7_9_opti1	1	ammonium acetate	200	mM																			peg 3350	74.6269	mM				x	PCTP9.5	1	PCTP4	99	5.25	4.055
col_sm6_7_9_opti1	2	ammonium acetate	200	mM																			peg 3350	74.6269	mM				x	PCTP9.5	2	PCTP4	98	5.34	4.11
col_sm6_7_9_opti1	3	ammonium acetate	200	mM																			peg 3350	74.6269	mM				x	PCTP9.5	3	PCTP4	97	5.34	4.165
col_sm6_7_9_opti1	4	ammonium acetate	200	mM																			peg 3350	74.6269	mM				x	PCTP9.5	4	PCTP4	96	5.34	4.22
col_sm6_7_9_opti1	5	ammonium acetate	200	mM																			peg 3350	74.6269	mM				x	PCTP9.5	5	PCTP4	95	5.34	4.275
col_sm6_7_9_opti1	6	ammonium acetate	200	mM																			peg 3350	74.6269	mM				x	PCTP9.5	6	PCTP4	94	5.34	4.33
col_sm6_7_9_opti1	7	ammonium acetate	200	mM																			peg 3350	74.6269	mM				x	PCTP9.5	7	PCTP4	93	5.41	4.385
col_sm6_7_9_opti1	8	ammonium acetate	200	mM																			peg 3350	74.6269	mM				x	PCTP9.5	8	PCTP4	92	5.41	4.44
col_sm6_7_9_opti1	9	ammonium acetate	200	mM																			peg 3350	74.6269	mM				x	PCTP9.5	9	PCTP4	91	5.41	4.495
col_sm6_7_9_opti1	10	ammonium acetate	200	mM																			peg 3350	74.6269	mM				x	PCTP9.5	10	PCTP4	90	5.34	4.55
col_sm6_7_9_opti1	11	ammonium acetate	200	mM																			peg 3350	74.6269	mM				x	PCTP9.5	11	PCTP4	89	5.41	4.605
col_sm6_7_9_opti1	12	ammonium acetate	200	mM																			peg 3350	74.6269	mM				x	PCTP9.5	12	PCTP4	88	5.41	4.66
col_sm6_7_9_opti1	13	ammonium acetate	200	mM																			peg 3350	74.6269	mM				x	PCTP9.5	13	PCTP4	87	5.46	4.715
col_sm6_7_9_opti1	14	ammonium acetate	200	mM																			peg 3350	74.6269	mM				x	PCTP9.5	14.0909	PCTP4	85.9091	5.46	4.775
col_sm6_7_9_opti1	15	ammonium acetate	200	mM																			peg 3350	74.6269	mM				x	PCTP9.5	15.1818	PCTP4	84.8182	5.41	4.835
col_sm6_7_9_opti1	16	ammonium acetate	200	mM																			peg 3350	74.6269	mM				x	PCTP9.5	16.2727	PCTP4	83.7273	5.41	4.895
col_sm6_7_9_opti1	17	ammonium acetate	200	mM																			peg 3350	74.6269	mM				x	PCTP9.5	17.3636	PCTP4	82.6364	5.34	4.955
col_sm6_7_9_opti1	18	ammonium acetate	200	mM																			peg 3350	74.6269	mM				x	PCTP9.5	18.4545	PCTP4	81.5455	5.46	5.015
col_sm6_7_9_opti1	19	ammonium acetate	200	mM																			peg 3350	74.6269	mM				x	PCTP9.5	19.5455	PCTP4	80.4545	5.46	5.075
col_sm6_7_9_opti1	20	ammonium acetate	200	mM																			peg 3350	74.6269	mM				x	PCTP9.5	20.6364	PCTP4	79.3636	5.49	5.135
col_sm6_7_9_opti1	21	ammonium acetate	200	mM																			peg 3350	74.6269	mM				x	PCTP9.5	21.7273	PCTP4	78.2727	5.49	5.195
col_sm6_7_9_opti1	22	ammonium acetate	200	mM																			peg 3350	74.6269	mM				x	PCTP9.5	22.8182	PCTP4	77.1818	5.49	5.255
col_sm6_7_9_opti1	23	ammonium acetate	200	mM																			peg 3350	74.6269	mM				x	PCTP9.5	23.9091	PCTP4	76.0909	5.49	5.315
col_sm6_7_9_opti1	24	ammonium acetate	200	mM																			peg 3350	74.6269	mM				x	PCTP9.5	25	PCTP4	75	5.49	5.375
col_sm6_7_9_opti1	25	ammonium acetate	200	mM																			peg 3350	74.6269	mM				x	PCTP9.5	26	PCTP4	74	5.68	5.43
col_sm6_7_9_opti1	26	ammonium acetate	200	mM																			peg 3350	74.6269	mM				x	PCTP9.5	27	PCTP4	73	5.68	5.485
col_sm6_7_9_opti1	27	ammonium acetate	200	mM																			peg 3350	74.6269	mM				x	PCTP9.5	28	PCTP4	72	5.84	5.54
col_sm6_7_9_opti1	28	ammonium acetate	200	mM																			peg 3350	74.6269	mM				x	PCTP9.5	29	PCTP4	71	5.49	5.595
col_sm6_7_9_opti1	29	ammonium acetate	200	mM																			peg 3350	74.6269	mM				x	PCTP9.5	30	PCTP4	70	5.49	5.65
col_sm6_7_9_opti1	30	ammonium acetate	200	mM																			peg 3350	74.6269	mM				x	PCTP9.5	31	PCTP4	69	5.68	5.705
col_sm6_7_9_opti1	31	ammonium acetate	200	mM																			peg 3350	74.6269	mM				x	PCTP9.5	32	PCTP4	68	5.84	5.76
col_sm6_7_9_opti1	32	ammonium acetate	200	mM																			peg 3350	74.6269	mM				x	PCTP9.5	33	PCTP4	67	5.68	5.815
col_sm6_7_9_opti1	33	ammonium acetate	200	mM																			peg 3350	74.6269	mM				x	PCTP9.5	34	PCTP4	66	5.68	5.87
col_sm6_7_9_opti1	34	ammonium acetate	200	mM																			peg 3350	74.6269	mM				x	PCTP9.5	35	PCTP4	65	5.84	5.925
col_sm6_7_9_opti1	35	ammonium acetate	200	mM																			peg 3350	74.6269	mM				x	PCTP9.5	36	PCTP4	64	5.84	5.98
col_sm6_7_9_opti1	36	ammonium acetate	200	mM																			peg 3350	74.6269	mM				x	PCTP9.5	37	PCTP4	63	5.68	6.035
col_sm6_7_9_opti1	37	ammonium acetate	200	mM																			peg 3350	74.6269	mM				x	PCTP9.5	38	PCTP4	62	5.89	6.09
col_sm6_7_9_opti1	38	ammonium acetate	200	mM																			peg 3350	74.6269	mM				x	PCTP9.5	39	PCTP4	61	5.89	6.145
col_sm6_7_9_opti1	39	ammonium acetate	200	mM																			peg 3350	74.6269	mM				x	PCTP9.5	40	PCTP4	60	5.89	6.2
col_sm6_7_9_opti1	40	ammonium acetate	200	mM																			peg 3350	74.6269	mM				x	PCTP9.5	41	PCTP4	59	5.89	6.255
col_sm6_7_9_opti1	41	ammonium acetate	200	mM																			peg 3350	74.6269	mM				x	PCTP9.5	42	PCTP4	58	5.84	6.31
col_sm6_7_9_opti1	42	ammonium acetate	200	mM																			peg 3350	74.6269	mM				x	PCTP9.5	43	PCTP4	57	6.04	6.365
col_sm6_7_9_opti1	43	ammonium acetate	200	mM																			peg 3350	74.6269	mM				x	PCTP9.5	44	PCTP4	56	5.89	6.42
col_sm6_7_9_opti1	44	ammonium acetate	200	mM																			peg 3350	74.6269	mM				x	PCTP9.5	45	PCTP4	55	5.89	6.475
col_sm6_7_9_opti1	45	ammonium acetate	200	mM																			peg 3350	74.6269	mM				x	PCTP9.5	46	PCTP4	54	5.89	6.53
col_sm6_7_9_opti1	46	ammonium acetate	200	mM																			peg 3350	74.6269	mM				x	PCTP9.5	47	PCTP4	53	6.04	6.585
col_sm6_7_9_opti1	47	ammonium acetate	200	mM																			peg 3350	74.6269	mM				x	PCTP9.5	48	PCTP4	52	5.84	6.64
col_sm6_7_9_opti1	48	ammonium acetate	200	mM																			peg 3350	74.6269	mM				x	PCTP9.5	49	PCTP4	51	6.04	6.695
col_sm6_7_9_opti1	49	ammonium acetate	200	mM																			peg 3350	74.6269	mM				x	PCTP9.5	51	PCTP4	49	6.15	6.805
col_sm6_7_9_opti1	50	ammonium acetate	200	mM																			peg 3350	74.6269	mM				x	PCTP9.5	52	PCTP4	48	6.04	6.86
col_sm6_7_9_opti1	51	ammonium acetate	200	mM																			peg 3350	74.6269	mM				x	PCTP9.5	53	PCTP4	47	6.2	6.915
col_sm6_7_9_opti1	52	ammonium acetate	200	mM																			peg 3350	74.6269	mM				x	PCTP9.5	54	PCTP4	46	6.29	6.97
col_sm6_7_9_opti1	53	ammonium acetate	200	mM																			peg 3350	74.6269	mM				x	PCTP9.5	55	PCTP4	45	5.89	7.025
col_sm6_7_9_opti1	54	ammonium acetate	200	mM																			peg 3350	74.6269	mM				x	PCTP9.5	56	PCTP4	44	6.29	7.08
col_sm6_7_9_opti1	55	ammonium acetate	200	mM																			peg 3350	74.6269	mM				x	PCTP9.5	57	PCTP4	43	6.15	7.135
col_sm6_7_9_opti1	56	ammonium acetate	200	mM																			peg 3350	74.6269	mM				x	PCTP9.5	58	PCTP4	42	6.2	7.19
col_sm6_7_9_opti1	57	ammonium acetate	200	mM																			peg 3350	74.6269	mM				x	PCTP9.5	59	PCTP4	41	6.64	7.245
col_sm6_7_9_opti1	58	ammonium acetate	200	mM																			peg 3350	74.6269	mM				x	PCTP9.5	60	PCTP4	40	6.64	7.3
col_sm6_7_9_opti1	59	ammonium acetate	200	mM																			peg 3350	74.6269	mM				x	PCTP9.5	61	PCTP4	39	6.64	7.355
col_sm6_7_9_opti1	60	ammonium acetate	200	mM																			peg 3350	74.6269	mM				x	PCTP9.5	62	PCTP4	38	6.64	7.41
col_sm6_7_9_opti1	61	ammonium acetate	200	mM																			peg 3350	74.6269	mM				x	PCTP9.5	63	PCTP4	37	6.29	7.465
col_sm6_7_9_opti1	62	ammonium acetate	200	mM																			peg 3350	74.6269	mM				x	PCTP9.5	64	PCTP4	36	6.64	7.52
col_sm6_7_9_opti1	63	ammonium acetate	200	mM																			peg 3350	74.6269	mM				x	PCTP9.5	65	PCTP4	35	6.64	7.575
col_sm6_7_9_opti1	64	ammonium acetate	200	mM																			peg 3350	74.6269	mM				x	PCTP9.5	66	PCTP4	34	6.69	7.63
col_sm6_7_9_opti1	65	ammonium acetate	200	mM																			peg 3350	74.6269	mM				x	PCTP9.5	67	PCTP4	33	6.23	7.685
col_sm6_7_9_opti1	66	ammonium acetate	200	mM																			peg 3350	74.6269	mM				x	PCTP9.5	68	PCTP4	32	6.64	7.74
col_sm6_7_9_opti1	67	ammonium acetate	200	mM																			peg 3350	74.6269	mM				x	PCTP9.5	69	PCTP4	31	6.64	7.795
col_sm6_7_9_opti1	68	ammonium acetate	200	mM																			peg 3350	74.6269	mM				x	PCTP9.5	70	PCTP4	30	6.64	7.85
col_sm6_7_9_opti1	69	ammonium acetate	200	mM																			peg 3350	74.6269	mM				x	PCTP9.5	71	PCTP4	29	6.88	7.905
col_sm6_7_9_opti1	70	ammonium acetate	200	mM																			peg 3350	74.6269	mM				x	PCTP9.5	72	PCTP4	28	6.69	7.96
col_sm6_7_9_opti1	71	ammonium acetate	200	mM																			peg 3350	74.6269	mM				x	PCTP9.5	73	PCTP4	27	6.81	8.015
col_sm6_7_9_opti1	72	ammonium acetate	200	mM																			peg 3350	74.6269	mM				x	PCTP9.5	74	PCTP4	26	6.88	8.07
col_sm6_7_9_opti1	73	ammonium acetate	200	mM																			peg 3350	74.6269	mM				x	PCTP9.5	75	PCTP4	25	6.64	8.125
col_sm6_7_9_opti1	74	ammonium acetate	200	mM																			peg 3350	74.6269	mM				x	PCTP9.5	76.0909	PCTP4	23.9091	7.15	8.185
col_sm6_7_9_opti1	75	ammonium acetate	200	mM																			peg 3350	74.6269	mM				x	PCTP9.5	77.1818	PCTP4	22.8182	6.64	8.245
col_sm6_7_9_opti1	76	ammonium acetate	200	mM																			peg 3350	74.6269	mM				x	PCTP9.5	78.2727	PCTP4	21.7273	7.15	8.305
col_sm6_7_9_opti1	77	ammonium acetate	200	mM																			peg 3350	74.6269	mM				x	PCTP9.5	79.3636	PCTP4	20.6364	6.69	8.365
col_sm6_7_9_opti1	78	ammonium acetate	200	mM																			peg 3350	74.6269	mM				x	PCTP9.5	80.4545	PCTP4	19.5455	7.27	8.425
col_sm6_7_9_opti1	79	ammonium acetate	200	mM																			peg 3350	74.6269	mM				x	PCTP9.5	81.5455	PCTP4	18.4545	7.37	8.485
col_sm6_7_9_opti1	80	ammonium acetate	200	mM																			peg 3350	74.6269	mM				x	PCTP9.5	82.6364	PCTP4	17.3636	7.27	8.545
col_sm6_7_9_opti1	81	ammonium acetate	200	mM																			peg 3350	74.6269	mM				x	PCTP9.5	83.7273	PCTP4	16.2727	7.52	8.605
col_sm6_7_9_opti1	82	ammonium acetate	200	mM																			peg 3350	74.6269	mM				x	PCTP9.5	84.8182	PCTP4	15.1818	7.37	8.665
col_sm6_7_9_opti1	83	ammonium acetate	200	mM																			peg 3350	74.6269	mM				x	PCTP9.5	85.9091	PCTP4	14.0909	7.37	8.725
col_sm6_7_9_opti1	84	ammonium acetate	200	mM																			peg 3350	74.6269	mM				x	PCTP9.5	87	PCTP4	13	7.58	8.785
col_sm6_7_9_opti1	85	ammonium acetate	200	mM																			peg 3350	74.6269	mM				x	PCTP9.5	88	PCTP4	12	6.88	8.84
col_sm6_7_9_opti1	86	ammonium acetate	200	mM																			peg 3350	74.6269	mM				x	PCTP9.5	89	PCTP4	11	7.37	8.895
col_sm6_7_9_opti1	87	ammonium acetate	200	mM																			peg 3350	74.6269	mM				x	PCTP9.5	90	PCTP4	10	7.15	8.95
col_sm6_7_9_opti1	88	ammonium acetate	200	mM																			peg 3350	74.6269	mM				x	PCTP9.5	91	PCTP4	9	7.37	9.005
col_sm6_7_9_opti1	89	ammonium acetate	200	mM																			peg 3350	74.6269	mM				x	PCTP9.5	92	PCTP4	8	7.58	9.06
col_sm6_7_9_opti1	90	ammonium acetate	200	mM																			peg 3350	74.6269	mM				x	PCTP9.5	93	PCTP4	7	7.61	9.115
col_sm6_7_9_opti1	91	ammonium acetate	200	mM																			peg 3350	74.6269	mM				x	PCTP9.5	94	PCTP4	6	7.65	9.17
col_sm6_7_9_opti1	92	ammonium acetate	200	mM																			peg 3350	74.6269	mM				x	PCTP9.5	95	PCTP4	5	7.65	9.225
col_sm6_7_9_opti1	93	ammonium acetate	200	mM																			peg 3350	74.6269	mM				x	PCTP9.5	96	PCTP4	4	7.65	9.28
col_sm6_7_9_opti1	94	ammonium acetate	200	mM																			peg 3350	74.6269	mM				x	PCTP9.5	97	PCTP4	3	7.61	9.335
col_sm6_7_9_opti1	95	ammonium acetate	200	mM																			peg 3350	74.6269	mM				x	PCTP9.5	98	PCTP4	2	7.61	9.39
col_sm6_7_9_opti1	96	ammonium acetate	200	mM																			peg 3350	74.6269	mM				x	PCTP9.5	99	PCTP4	1	7.75	9.445
col3sm679_Peg1	1	ammonium acetate	200	mM																			peg 200	44.484	mM				x	PCTP9.5	55	PCTP4	45	6.99	7.025
col3sm679_Peg1	2	ammonium acetate	200	mM																			peg 400	22.1239	mM				x	PCTP9.5	55	PCTP4	45	6.94	7.025
col3sm679_Peg1	3	ammonium acetate	200	mM																			peg 550 mme	16.6959	mM				x	PCTP9.5	55	PCTP4	45	6.94	7.025
col3sm679_Peg1	4	ammonium acetate	200	mM																			peg 1500	6.66667	mM				x	PCTP9.5	55	PCTP4	45	6.91	7.025
col3sm679_Peg1	5	ammonium acetate	200	mM																			peg 2000	5	mM				x	PCTP9.5	55	PCTP4	45	7.06	7.025
col3sm679_Peg1	6	ammonium acetate	200	mM																			peg 2000	5	mM				x	PCTP9.5	55	PCTP4	45	7.06	7.025
col3sm679_Peg1	7	ammonium acetate	200	mM																			peg 3350	2.98507	mM				x	PCTP9.5	55	PCTP4	45	6.94	7.025
col3sm679_Peg1	8	ammonium acetate	200	mM																			peg 6000	1.66667	mM				x	PCTP9.5	55	PCTP4	45	6.94	7.025
col3sm679_Peg1	9	ammonium acetate	200	mM																			peg 8000	1.25	mM				x	PCTP9.5	55	PCTP4	45	7.06	7.025
col3sm679_Peg1	10	ammonium acetate	200	mM																			peg 10000	1	mM				x	PCTP9.5	55	PCTP4	45	7.06	7.025
col3sm679_Peg1	11	ammonium acetate	200	mM																			ethylene glycol	142.574	mM				x	PCTP9.5	55	PCTP4	45	6.99	7.025
col3sm679_Peg1	12	ammonium acetate	200	mM																			peg 3000	3.33333	mM				x	PCTP9.5	55	PCTP4	45	6.91	7.025
col3sm679_Peg1	13	ammonium acetate	200	mM																			peg 200	260.549	mM				x	PCTP9.5	55	PCTP4	45	6.94	7.025
col3sm679_Peg1	14	ammonium acetate	200	mM																			peg 400	129.583	mM				x	PCTP9.5	55	PCTP4	45	6.88	7.025
col3sm679_Peg1	15	ammonium acetate	200	mM																			peg 550 mme	50.0877	mM				x	PCTP9.5	55	PCTP4	45	6.99	7.025
col3sm679_Peg1	16	ammonium acetate	200	mM																			peg 1500	20	mM				x	PCTP9.5	55	PCTP4	45	6.94	7.025
col3sm679_Peg1	17	ammonium acetate	200	mM																			peg 2000	15	mM				x	PCTP9.5	55	PCTP4	45	6.94	7.025
col3sm679_Peg1	18	ammonium acetate	200	mM																			peg 2000	15	mM				x	PCTP9.5	55	PCTP4	45	6.99	7.025
col3sm679_Peg1	19	ammonium acetate	200	mM																			peg 3350	8.95522	mM				x	PCTP9.5	55	PCTP4	45	6.88	7.025
col3sm679_Peg1	20	ammonium acetate	200	mM																			peg 6000	5	mM				x	PCTP9.5	55	PCTP4	45	6.88	7.025
col3sm679_Peg1	21	ammonium acetate	200	mM																			peg 8000	3.75	mM				x	PCTP9.5	55	PCTP4	45	6.88	7.025
col3sm679_Peg1	22	ammonium acetate	200	mM																			peg 10000	2	mM				x	PCTP9.5	55	PCTP4	45	6.94	7.025
col3sm679_Peg1	23	ammonium acetate	200	mM																			ethylene glycol	835.075	mM				x	PCTP9.5	55	PCTP4	45	6.94	7.025
col3sm679_Peg1	24	ammonium acetate	200	mM																			peg 3000	10	mM				x	PCTP9.5	55	PCTP4	45	6.69	7.025
col3sm679_Peg1	25	ammonium acetate	200	mM																			peg 200	476.615	mM				x	PCTP9.5	55	PCTP4	45	6.84	7.025
col3sm679_Peg1	26	ammonium acetate	200	mM																			peg 400	237.042	mM				x	PCTP9.5	55	PCTP4	45	6.64	7.025
col3sm679_Peg1	27	ammonium acetate	200	mM																			peg 550 mme	83.4794	mM				x	PCTP9.5	55	PCTP4	45	6.88	7.025
col3sm679_Peg1	28	ammonium acetate	200	mM																			peg 1500	33.3333	mM				x	PCTP9.5	55	PCTP4	45	6.88	7.025
col3sm679_Peg1	29	ammonium acetate	200	mM																			peg 2000	25	mM				x	PCTP9.5	55	PCTP4	45	6.88	7.025
col3sm679_Peg1	30	ammonium acetate	200	mM																			peg 2000	25	mM				x	PCTP9.5	55	PCTP4	45	6.88	7.025
col3sm679_Peg1	31	ammonium acetate	200	mM																			peg 3350	14.9254	mM				x	PCTP9.5	55	PCTP4	45	6.88	7.025
col3sm679_Peg1	32	ammonium acetate	200	mM																			peg 6000	8.33333	mM				x	PCTP9.5	55	PCTP4	45	6.81	7.025
col3sm679_Peg1	33	ammonium acetate	200	mM																			peg 8000	6.25	mM				x	PCTP9.5	55	PCTP4	45	6.76	7.025
col3sm679_Peg1	34	ammonium acetate	200	mM																			peg 10000	3	mM				x	PCTP9.5	55	PCTP4	45	6.88	7.025
col3sm679_Peg1	35	ammonium acetate	200	mM																			ethylene glycol	1527.58	mM				x	PCTP9.5	55	PCTP4	45	6.94	7.025
col3sm679_Peg1	36	ammonium acetate	200	mM																			peg 3000	16.6667	mM				x	PCTP9.5	55	PCTP4	45	6.46	7.025
col3sm679_Peg1	37	ammonium acetate	200	mM																			peg 200	692.678	mM				x	PCTP9.5	55	PCTP4	45	6.76	7.025
col3sm679_Peg1	38	ammonium acetate	200	mM																			peg 400	344.5	mM				x	PCTP9.5	55	PCTP4	45	6.42	7.025
col3sm679_Peg1	39	ammonium acetate	200	mM																			peg 550 mme	116.871	mM				x	PCTP9.5	55	PCTP4	45	6.76	7.025
col3sm679_Peg1	40	ammonium acetate	200	mM																			peg 1500	46.6667	mM				x	PCTP9.5	55	PCTP4	45	6.81	7.025
col3sm679_Peg1	41	ammonium acetate	200	mM																			peg 2000	35	mM				x	PCTP9.5	55	PCTP4	45	6.81	7.025
col3sm679_Peg1	42	ammonium acetate	200	mM																			peg 2000	35	mM				x	PCTP9.5	55	PCTP4	45	6.76	7.025
col3sm679_Peg1	43	ammonium acetate	200	mM																			peg 3350	20.8955	mM				x	PCTP9.5	55	PCTP4	45	6.76	7.025
col3sm679_Peg1	44	ammonium acetate	200	mM																			peg 6000	11.6667	mM				x	PCTP9.5	55	PCTP4	45	6.69	7.025
col3sm679_Peg1	45	ammonium acetate	200	mM																			peg 8000	8.75	mM				x	PCTP9.5	55	PCTP4	45	6.69	7.025
col3sm679_Peg1	46	ammonium acetate	200	mM																			peg 10000	4	mM				x	PCTP9.5	55	PCTP4	45	6.81	7.025
col3sm679_Peg1	47	ammonium acetate	200	mM																			ethylene glycol	2220.07	mM				x	PCTP9.5	55	PCTP4	45	6.94	7.025
col3sm679_Peg1	48	ammonium acetate	200	mM																			peg 3000	23.3333	mM				x	PCTP9.5	55	PCTP4	45	6.2	7.025
col3sm679_Peg1	49	ammonium acetate	200	mM																			peg 200	908.746	mM				x	PCTP9.5	55	PCTP4	45	6.64	7.025
col3sm679_Peg1	50	ammonium acetate	200	mM																			peg 400	451.96	mM				x	PCTP9.5	55	PCTP4	45	6.23	7.025
col3sm679_Peg1	51	ammonium acetate	200	mM																			peg 550 mme	150.263	mM				x	PCTP9.5	55	PCTP4	45	6.69	7.025
col3sm679_Peg1	52	ammonium acetate	200	mM																			peg 1500	60	mM				x	PCTP9.5	55	PCTP4	45	6.76	7.025
col3sm679_Peg1	53	ammonium acetate	200	mM																			peg 2000	45	mM				x	PCTP9.5	55	PCTP4	45	6.69	7.025
col3sm679_Peg1	54	ammonium acetate	200	mM																			peg 2000	45	mM				x	PCTP9.5	55	PCTP4	45	6.76	7.025
col3sm679_Peg1	55	ammonium acetate	200	mM																			peg 3350	26.8657	mM				x	PCTP9.5	55	PCTP4	45	6.69	7.025
col3sm679_Peg1	56	ammonium acetate	200	mM																			peg 6000	15	mM				x	PCTP9.5	55	PCTP4	45	6.64	7.025
col3sm679_Peg1	57	ammonium acetate	200	mM																			peg 8000	11.25	mM				x	PCTP9.5	55	PCTP4	45	6.64	7.025
col3sm679_Peg1	58	ammonium acetate	200	mM																			peg 10000	5	mM				x	PCTP9.5	55	PCTP4	45	6.76	7.025
col3sm679_Peg1	59	ammonium acetate	200	mM																			ethylene glycol	2912.58	mM				x	PCTP9.5	55	PCTP4	45	6.94	7.025
col3sm679_Peg1	60	ammonium acetate	200	mM																			peg 3000	30	mM				x	PCTP9.5	55	PCTP4	45	5.89	7.025
col3sm679_Peg1	61	ammonium acetate	200	mM																			peg 200	1124.81	mM				x	PCTP9.5	55	PCTP4	45	6.64	7.025
col3sm679_Peg1	62	ammonium acetate	200	mM																			peg 400	559.418	mM				x	PCTP9.5	55	PCTP4	45	5.89	7.025
col3sm679_Peg1	63	ammonium acetate	200	mM																			peg 550 mme	183.655	mM				x	PCTP9.5	55	PCTP4	45	6.58	7.025
col3sm679_Peg1	64	ammonium acetate	200	mM																			peg 1500	73.3333	mM				x	PCTP9.5	55	PCTP4	45	6.69	7.025
col3sm679_Peg1	65	ammonium acetate	200	mM																			peg 2000	55	mM				x	PCTP9.5	55	PCTP4	45	6.69	7.025
col3sm679_Peg1	66	ammonium acetate	200	mM																			peg 2000	55	mM				x	PCTP9.5	55	PCTP4	45	6.69	7.025
col3sm679_Peg1	67	ammonium acetate	200	mM																			peg 3350	32.8358	mM				x	PCTP9.5	55	PCTP4	45	6.64	7.025
col3sm679_Peg1	68	ammonium acetate	200	mM																			peg 6000	18.3333	mM				x	PCTP9.5	55	PCTP4	45	6.64	7.025
col3sm679_Peg1	69	ammonium acetate	200	mM																			peg 8000	13.75	mM				x	PCTP9.5	55	PCTP4	45	6.64	7.025
col3sm679_Peg1	70	ammonium acetate	200	mM																			peg 10000	6	mM				x	PCTP9.5	55	PCTP4	45	6.76	7.025
col3sm679_Peg1	71	ammonium acetate	200	mM																			ethylene glycol	3605.08	mM				x	PCTP9.5	55	PCTP4	45	6.84	7.025
col3sm679_Peg1	72	ammonium acetate	200	mM																			peg 3000	36.6667	mM				x	PCTP9.5	55	PCTP4	45	5.68	7.025
col3sm679_Peg1	73	ammonium acetate	200	mM																			peg 200	1340.88	mM				x	PCTP9.5	55	PCTP4	45	6.64	7.025
col3sm679_Peg1	74	ammonium acetate	200	mM																			peg 400	666.878	mM				x	PCTP9.5	55	PCTP4	45	5.68	7.025
col3sm679_Peg1	75	ammonium acetate	200	mM																			peg 550 mme	217.046	mM				x	PCTP9.5	55	PCTP4	45	6.64	7.025
col3sm679_Peg1	76	ammonium acetate	200	mM																			peg 1500	86.6667	mM				x	PCTP9.5	55	PCTP4	45	6.64	7.025
col3sm679_Peg1	77	ammonium acetate	200	mM																			peg 2000	65	mM				x	PCTP9.5	55	PCTP4	45	6.64	7.025
col3sm679_Peg1	78	ammonium acetate	200	mM																			peg 2000	65	mM				x	PCTP9.5	55	PCTP4	45	6.64	7.025
col3sm679_Peg1	79	ammonium acetate	200	mM																			peg 3350	38.806	mM				x	PCTP9.5	55	PCTP4	45	6.64	7.025
col3sm679_Peg1	80	ammonium acetate	200	mM																			peg 6000	21.6667	mM				x	PCTP9.5	55	PCTP4	45	6.64	7.025
col3sm679_Peg1	81	ammonium acetate	200	mM																			peg 8000	16.25	mM				x	PCTP9.5	55	PCTP4	45	6.64	7.025
col3sm679_Peg1	82	ammonium acetate	200	mM																			peg 10000	7	mM				x	PCTP9.5	55	PCTP4	45	6.69	7.025
col3sm679_Peg1	83	ammonium acetate	200	mM																			ethylene glycol	4297.59	mM				x	PCTP9.5	55	PCTP4	45	6.76	7.025
col3sm679_Peg1	84	ammonium acetate	200	mM																			peg 3000	43.3333	mM				x	PCTP9.5	55	PCTP4	45	5.41	7.025
col3sm679_Peg1	85	ammonium acetate	200	mM																			peg 200	1556.94	mM				x	PCTP9.5	55	PCTP4	45	6.69	7.025
col3sm679_Peg1	86	ammonium acetate	200	mM																			peg 400	774.336	mM				x	PCTP9.5	55	PCTP4	45	5.34	7.025
col3sm679_Peg1	87	ammonium acetate	200	mM																			peg 550 mme	250.438	mM				x	PCTP9.5	55	PCTP4	45	6.64	7.025
col3sm679_Peg1	88	ammonium acetate	200	mM																			peg 1500	100	mM				x	PCTP9.5	55	PCTP4	45	6.64	7.025
col3sm679_Peg1	89	ammonium acetate	200	mM																			peg 2000	75	mM				x	PCTP9.5	55	PCTP4	45	6.64	7.025
col3sm679_Peg1	90	ammonium acetate	200	mM																			peg 2000	75	mM				x	PCTP9.5	55	PCTP4	45	6.64	7.025
col3sm679_Peg1	91	ammonium acetate	200	mM																			peg 3350	44.7761	mM				x	PCTP9.5	55	PCTP4	45	6.64	7.025
col3sm679_Peg1	92	ammonium acetate	200	mM																			peg 6000	25	mM				x	PCTP9.5	55	PCTP4	45	6.64	7.025
col3sm679_Peg1	93	ammonium acetate	200	mM																			peg 8000	18.75	mM				x	PCTP9.5	55	PCTP4	45	6.64	7.025
col3sm679_Peg1	94	ammonium acetate	200	mM																			peg 10000	8	mM				x	PCTP9.5	55	PCTP4	45	6.64	7.025
col3sm679_Peg1	95	ammonium acetate	200	mM																			ethylene glycol	4990.08	mM				x	PCTP9.5	55	PCTP4	45	6.53	7.025
col3sm679_Peg1	96	ammonium acetate	200	mM																			peg 3000	50	mM				x	PCTP9.5	55	PCTP4	45	5.02	7.025
col3sm679_Peg2	1	ammonium acetate	200	mM																			peg 300	29.4985	mM				x	PCTP9.5	55	PCTP4	45	7.15	7.025
col3sm679_Peg2	2	ammonium acetate	200	mM																			peg 350 mme	25.2845	mM				x	PCTP9.5	55	PCTP4	45	7.07	7.025
col3sm679_Peg2	3	ammonium acetate	200	mM																			peg 500 mme	18.1378	mM				x	PCTP9.5	55	PCTP4	45	7.15	7.025
col3sm679_Peg2	4	ammonium acetate	200	mM																			peg 600	16.6667	mM				x	PCTP9.5	55	PCTP4	45	7.09	7.025
col3sm679_Peg2	5	ammonium acetate	200	mM																			peg 750 mme	12.1877	mM				x	PCTP9.5	55	PCTP4	45	7.07	7.025
col3sm679_Peg2	6	ammonium acetate	200	mM																			peg 1000	10	mM				x	PCTP9.5	55	PCTP4	45	7.07	7.025
col3sm679_Peg2	7	ammonium acetate	200	mM																			peg 1000 dme	10	mM				x	PCTP9.5	55	PCTP4	45	7.07	7.025
col3sm679_Peg2	8	ammonium acetate	200	mM																			peg 2000 dme	5	mM				x	PCTP9.5	55	PCTP4	45	6.91	7.025
col3sm679_Peg2	9	ammonium acetate	200	mM																			peg 4000	2.5	mM				x	PCTP9.5	55	PCTP4	45	7.06	7.025
col3sm679_Peg2	10	ammonium acetate	200	mM																			peg 5000 mme	2	mM				x	PCTP9.5	55	PCTP4	45	7.06	7.025
col3sm679_Peg2	11	ammonium acetate	200	mM																			peg 20000	0.5	mM				x	PCTP9.5	55	PCTP4	45	7.09	7.025
col3sm679_Peg2	12	ammonium acetate	200	mM																			tmsulphone	1	mM				x	PCTP9.5	55	PCTP4	45	7.15	7.025
col3sm679_Peg2	13	ammonium acetate	200	mM																			peg 300	172.777	mM				x	PCTP9.5	55	PCTP4	45	7.06	7.025
col3sm679_Peg2	14	ammonium acetate	200	mM																			peg 350 mme	148.095	mM				x	PCTP9.5	55	PCTP4	45	7.07	7.025
col3sm679_Peg2	15	ammonium acetate	200	mM																			peg 500 mme	106.236	mM				x	PCTP9.5	55	PCTP4	45	7.09	7.025
col3sm679_Peg2	16	ammonium acetate	200	mM																			peg 600	50	mM				x	PCTP9.5	55	PCTP4	45	7.09	7.025
col3sm679_Peg2	17	ammonium acetate	200	mM																			peg 750 mme	36.5631	mM				x	PCTP9.5	55	PCTP4	45	6.88	7.025
col3sm679_Peg2	18	ammonium acetate	200	mM																			peg 1000	30	mM				x	PCTP9.5	55	PCTP4	45	6.81	7.025
col3sm679_Peg2	19	ammonium acetate	200	mM																			peg 1000 dme	30	mM				x	PCTP9.5	55	PCTP4	45	6.91	7.025
col3sm679_Peg2	20	ammonium acetate	200	mM																			peg 2000 dme	15	mM				x	PCTP9.5	55	PCTP4	45	6.29	7.025
col3sm679_Peg2	21	ammonium acetate	200	mM																			peg 4000	7.5	mM				x	PCTP9.5	55	PCTP4	45	6.81	7.025
col3sm679_Peg2	22	ammonium acetate	200	mM																			peg 5000 mme	6	mM				x	PCTP9.5	55	PCTP4	45	6.94	7.025
col3sm679_Peg2	23	ammonium acetate	200	mM																			peg 20000	1	mM				x	PCTP9.5	55	PCTP4	45	6.94	7.025
col3sm679_Peg2	24	ammonium acetate	200	mM																			tmsulphone	122.286	mM				x	PCTP9.5	55	PCTP4	45	6.84	7.025
col3sm679_Peg2	25	ammonium acetate	200	mM																			peg 300	316.056	mM				x	PCTP9.5	55	PCTP4	45	6.76	7.025
col3sm679_Peg2	26	ammonium acetate	200	mM																			peg 350 mme	270.905	mM				x	PCTP9.5	55	PCTP4	45	6.76	7.025
col3sm679_Peg2	27	ammonium acetate	200	mM																			peg 500 mme	194.334	mM				x	PCTP9.5	55	PCTP4	45	6.78	7.025
col3sm679_Peg2	28	ammonium acetate	200	mM																			peg 600	83.3333	mM				x	PCTP9.5	55	PCTP4	45	6.81	7.025
col3sm679_Peg2	29	ammonium acetate	200	mM																			peg 750 mme	60.9385	mM				x	PCTP9.5	55	PCTP4	45	6.91	7.025
col3sm679_Peg2	30	ammonium acetate	200	mM																			peg 1000	50	mM				x	PCTP9.5	55	PCTP4	45	6.81	7.025
col3sm679_Peg2	31	ammonium acetate	200	mM																			peg 1000 dme	50	mM				x	PCTP9.5	55	PCTP4	45	6.99	7.025
col3sm679_Peg2	32	ammonium acetate	200	mM																			peg 2000 dme	25	mM				x	PCTP9.5	55	PCTP4	45	5.89	7.025
col3sm679_Peg2	33	ammonium acetate	200	mM																			peg 4000	12.5	mM				x	PCTP9.5	55	PCTP4	45	6.88	7.025
col3sm679_Peg2	34	ammonium acetate	200	mM																			peg 5000 mme	10	mM				x	PCTP9.5	55	PCTP4	45	6.99	7.025
col3sm679_Peg2	35	ammonium acetate	200	mM																			peg 20000	1.5	mM				x	PCTP9.5	55	PCTP4	45	6.99	7.025
col3sm679_Peg2	36	ammonium acetate	200	mM																			tmsulphone	243.571	mM				x	PCTP9.5	55	PCTP4	45	7.06	7.025
col3sm679_Peg2	37	ammonium acetate	200	mM																			peg 300	459.333	mM				x	PCTP9.5	55	PCTP4	45	6.76	7.025
col3sm679_Peg2	38	ammonium acetate	200	mM																			peg 350 mme	393.714	mM				x	PCTP9.5	55	PCTP4	45	6.76	7.025
col3sm679_Peg2	39	ammonium acetate	200	mM																			peg 500 mme	282.432	mM				x	PCTP9.5	55	PCTP4	45	6.91	7.025
col3sm679_Peg2	40	ammonium acetate	200	mM																			peg 600	116.667	mM				x	PCTP9.5	55	PCTP4	45	7.09	7.025
col3sm679_Peg2	41	ammonium acetate	200	mM																			peg 750 mme	85.3138	mM				x	PCTP9.5	55	PCTP4	45	6.94	7.025
col3sm679_Peg2	42	ammonium acetate	200	mM																			peg 1000	70	mM				x	PCTP9.5	55	PCTP4	45	6.76	7.025
col3sm679_Peg2	43	ammonium acetate	200	mM																			peg 1000 dme	70	mM				x	PCTP9.5	55	PCTP4	45	6.88	7.025
col3sm679_Peg2	44	ammonium acetate	200	mM																			peg 2000 dme	35	mM				x	PCTP9.5	55	PCTP4	45	5.49	7.025
col3sm679_Peg2	45	ammonium acetate	200	mM																			peg 4000	17.5	mM				x	PCTP9.5	55	PCTP4	45	6.76	7.025
col3sm679_Peg2	46	ammonium acetate	200	mM																			peg 5000 mme	14	mM				x	PCTP9.5	55	PCTP4	45	6.94	7.025
col3sm679_Peg2	47	ammonium acetate	200	mM																			peg 20000	2	mM				x	PCTP9.5	55	PCTP4	45	6.94	7.025
col3sm679_Peg2	48	ammonium acetate	200	mM																			tmsulphone	364.857	mM				x	PCTP9.5	55	PCTP4	45	7.06	7.025
col3sm679_Peg2	49	ammonium acetate	200	mM																			peg 300	602.614	mM				x	PCTP9.5	55	PCTP4	45	6.69	7.025
col3sm679_Peg2	50	ammonium acetate	200	mM																			peg 350 mme	516.526	mM				x	PCTP9.5	55	PCTP4	45	6.64	7.025
col3sm679_Peg2	51	ammonium acetate	200	mM																			peg 500 mme	370.531	mM				x	PCTP9.5	55	PCTP4	45	6.88	7.025
col3sm679_Peg2	52	ammonium acetate	200	mM																			peg 600	150	mM				x	PCTP9.5	55	PCTP4	45	6.99	7.025
col3sm679_Peg2	53	ammonium acetate	200	mM																			peg 750 mme	109.689	mM				x	PCTP9.5	55	PCTP4	45	6.76	7.025
col3sm679_Peg2	54	ammonium acetate	200	mM																			peg 1000	90	mM				x	PCTP9.5	55	PCTP4	45	6.64	7.025
col3sm679_Peg2	55	ammonium acetate	200	mM																			peg 1000 dme	90	mM				x	PCTP9.5	55	PCTP4	45	6.76	7.025
col3sm679_Peg2	56	ammonium acetate	200	mM																			peg 2000 dme	45	mM				x	PCTP9.5	55	PCTP4	45	5.41	7.025
col3sm679_Peg2	57	ammonium acetate	200	mM																			peg 4000	22.5	mM				x	PCTP9.5	55	PCTP4	45	6.64	7.025
col3sm679_Peg2	58	ammonium acetate	200	mM																			peg 5000 mme	18	mM				x	PCTP9.5	55	PCTP4	45	6.76	7.025
col3sm679_Peg2	59	ammonium acetate	200	mM																			peg 20000	2.5	mM				x	PCTP9.5	55	PCTP4	45	6.84	7.025
col3sm679_Peg2	60	ammonium acetate	200	mM																			tmsulphone	486.143	mM				x	PCTP9.5	55	PCTP4	45	7.06	7.025
col3sm679_Peg2	61	ammonium acetate	200	mM																			peg 300	745.891	mM				x	PCTP9.5	55	PCTP4	45	6.34	7.025
col3sm679_Peg2	62	ammonium acetate	200	mM																			peg 350 mme	639.335	mM				x	PCTP9.5	55	PCTP4	45	6.64	7.025
col3sm679_Peg2	63	ammonium acetate	200	mM																			peg 500 mme	458.628	mM				x	PCTP9.5	55	PCTP4	45	6.81	7.025
col3sm679_Peg2	64	ammonium acetate	200	mM																			peg 600	183.333	mM				x	PCTP9.5	55	PCTP4	45	6.99	7.025
col3sm679_Peg2	65	ammonium acetate	200	mM																			peg 750 mme	134.065	mM				x	PCTP9.5	55	PCTP4	45	6.81	7.025
col3sm679_Peg2	66	ammonium acetate	200	mM																			peg 1000	110	mM				x	PCTP9.5	55	PCTP4	45	6.64	7.025
col3sm679_Peg2	67	ammonium acetate	200	mM																			peg 1000 dme	110	mM				x	PCTP9.5	55	PCTP4	45	6.76	7.025
col3sm679_Peg2	68	ammonium acetate	200	mM																			peg 2000 dme	55	mM				x	PCTP9.5	55	PCTP4	45	4.96	7.025
col3sm679_Peg2	69	ammonium acetate	200	mM																			peg 4000	27.5	mM				x	PCTP9.5	55	PCTP4	45	6.15	7.025
col3sm679_Peg2	70	ammonium acetate	200	mM																			peg 5000 mme	22	mM				x	PCTP9.5	55	PCTP4	45	6.76	7.025
col3sm679_Peg2	71	ammonium acetate	200	mM																			peg 20000	3	mM				x	PCTP9.5	55	PCTP4	45	6.76	7.025
col3sm679_Peg2	72	ammonium acetate	200	mM																			tmsulphone	607.429	mM				x	PCTP9.5	55	PCTP4	45	7.06	7.025
col3sm679_Peg2	73	ammonium acetate	200	mM																			peg 300	889.171	mM				x	PCTP9.5	55	PCTP4	45	5.89	7.025
col3sm679_Peg2	74	ammonium acetate	200	mM																			peg 350 mme	762.147	mM				x	PCTP9.5	55	PCTP4	45	6.64	7.025
col3sm679_Peg2	75	ammonium acetate	200	mM																			peg 500 mme	546.727	mM				x	PCTP9.5	55	PCTP4	45	6.29	7.025
col3sm679_Peg2	76	ammonium acetate	200	mM																			peg 600	216.667	mM				x	PCTP9.5	55	PCTP4	45	6.88	7.025
col3sm679_Peg2	77	ammonium acetate	200	mM																			peg 750 mme	158.44	mM				x	PCTP9.5	55	PCTP4	45	6.81	7.025
col3sm679_Peg2	78	ammonium acetate	200	mM																			peg 1000	130	mM				x	PCTP9.5	55	PCTP4	45	6.42	7.025
col3sm679_Peg2	79	ammonium acetate	200	mM																			peg 1000 dme	130	mM				x	PCTP9.5	55	PCTP4	45	6.69	7.025
col3sm679_Peg2	80	ammonium acetate	200	mM																			peg 2000 dme	65	mM				x	PCTP9.5	55	PCTP4	45	4.72	7.025
col3sm679_Peg2	81	ammonium acetate	200	mM																			peg 300	29.4985	mM				x	PCTP9.5	55	PCTP4	45	7.09	7.025
col3sm679_Peg2	82	ammonium acetate	200	mM																			peg 5000 mme	26	mM				x	PCTP9.5	55	PCTP4	45	6.64	7.025
col3sm679_Peg2	83	ammonium acetate	200	mM																			peg 20000	3.5	mM				x	PCTP9.5	55	PCTP4	45	6.69	7.025
col3sm679_Peg2	84	ammonium acetate	200	mM																			tmsulphone	728.714	mM				x	PCTP9.5	55	PCTP4	45	6.94	7.025
col3sm679_Peg2	85	ammonium acetate	200	mM																			peg 300	1032.45	mM				x	PCTP9.5	55	PCTP4	45	5.84	7.025
col3sm679_Peg2	86	ammonium acetate	200	mM																			peg 350 mme	884.956	mM				x	PCTP9.5	55	PCTP4	45	6.2	7.025
col3sm679_Peg2	87	ammonium acetate	200	mM																			peg 500 mme	634.825	mM				x	PCTP9.5	55	PCTP4	45	6.64	7.025
col3sm679_Peg2	88	ammonium acetate	200	mM																			peg 600	250	mM				x	PCTP9.5	55	PCTP4	45	6.99	7.025
col3sm679_Peg2	89	ammonium acetate	200	mM																			peg 750 mme	182.815	mM				x	PCTP9.5	55	PCTP4	45	6.64	7.025
col3sm679_Peg2	90	ammonium acetate	200	mM																			peg 1000	150	mM				x	PCTP9.5	55	PCTP4	45	6.29	7.025
col3sm679_Peg2	91	ammonium acetate	200	mM																			peg 1000 dme	150	mM				x	PCTP9.5	55	PCTP4	45	6.69	7.025
col3sm679_Peg2	93	ammonium acetate	200	mM																			peg 4000	37.5	mM				x	PCTP9.5	55	PCTP4	45	5.68	7.025
col3sm679_Peg2	94	ammonium acetate	200	mM																			peg 5000 mme	30	mM				x	PCTP9.5	55	PCTP4	45	6.64	7.025
col3sm679_Peg2	95	ammonium acetate	200	mM																			peg 20000	4	mM				x	PCTP9.5	55	PCTP4	45	6.64	7.025
col3sm679_Peg2	96	ammonium acetate	200	mM																			tmsulphone	850	mM				x	PCTP9.5	55	PCTP4	45	6.99	7.025
col3sm8_Peg1	1	sodium dihydrogen phosphate	50	mM																			peg 200	44.484	mM				x	PCTP9.5	58	PCTP4	42	6.5	7.19
col3sm8_Peg1	2	sodium dihydrogen phosphate	50	mM																			peg 400	22.1239	mM				x	PCTP9.5	58	PCTP4	42	6.46	7.19
col3sm8_Peg1	3	sodium dihydrogen phosphate	50	mM																			peg 550 mme	16.6959	mM				x	PCTP9.5	58	PCTP4	42	6.42	7.19
col3sm8_Peg1	4	sodium dihydrogen phosphate	50	mM																			peg 1500	6.66667	mM				x	PCTP9.5	58	PCTP4	42	6.5	7.19
col3sm8_Peg1	5	sodium dihydrogen phosphate	50	mM																			peg 2000	5	mM				x	PCTP9.5	58	PCTP4	42	6.46	7.19
col3sm8_Peg1	6	sodium dihydrogen phosphate	50	mM																			peg 2000	5	mM				x	PCTP9.5	58	PCTP4	42	6.5	7.19
col3sm8_Peg1	7	sodium dihydrogen phosphate	50	mM																			peg 3350	2.98507	mM				x	PCTP9.5	58	PCTP4	42	6.42	7.19
col3sm8_Peg1	8	sodium dihydrogen phosphate	50	mM																			peg 6000	1.66667	mM				x	PCTP9.5	58	PCTP4	42	6.5	7.19
col3sm8_Peg1	9	sodium dihydrogen phosphate	50	mM																			peg 8000	1.25	mM				x	PCTP9.5	58	PCTP4	42	6.5	7.19
col3sm8_Peg1	10	sodium dihydrogen phosphate	50	mM																			peg 10000	1	mM				x	PCTP9.5	58	PCTP4	42	6.5	7.19
col3sm8_Peg1	11	sodium dihydrogen phosphate	50	mM																			ethylene glycol	142.574	mM				x	PCTP9.5	58	PCTP4	42	6.5	7.19
col3sm8_Peg1	12	sodium dihydrogen phosphate	50	mM																			peg 3000	3.33333	mM				x	PCTP9.5	58	PCTP4	42	6.42	7.19
col3sm8_Peg1	13	sodium dihydrogen phosphate	50	mM																			peg 200	260.549	mM				x	PCTP9.5	58	PCTP4	42	6.46	7.19
col3sm8_Peg1	14	sodium dihydrogen phosphate	50	mM																			peg 400	129.583	mM				x	PCTP9.5	58	PCTP4	42	6.42	7.19
col3sm8_Peg1	15	sodium dihydrogen phosphate	50	mM																			peg 550 mme	50.0877	mM				x	PCTP9.5	58	PCTP4	42	6.42	7.19
col3sm8_Peg1	16	sodium dihydrogen phosphate	50	mM																			peg 1500	20	mM				x	PCTP9.5	58	PCTP4	42	6.46	7.19
col3sm8_Peg1	17	sodium dihydrogen phosphate	50	mM																			peg 2000	15	mM				x	PCTP9.5	58	PCTP4	42	6.42	7.19
col3sm8_Peg1	18	sodium dihydrogen phosphate	50	mM																			peg 2000	15	mM				x	PCTP9.5	58	PCTP4	42	6.53	7.19
col3sm8_Peg1	19	sodium dihydrogen phosphate	50	mM																			peg 3350	8.95522	mM				x	PCTP9.5	58	PCTP4	42	6.42	7.19
col3sm8_Peg1	20	sodium dihydrogen phosphate	50	mM																			peg 6000	5	mM				x	PCTP9.5	58	PCTP4	42	6.46	7.19
col3sm8_Peg1	21	sodium dihydrogen phosphate	50	mM																			peg 8000	3.75	mM				x	PCTP9.5	58	PCTP4	42	6.5	7.19
col3sm8_Peg1	22	sodium dihydrogen phosphate	50	mM																			peg 10000	2	mM				x	PCTP9.5	58	PCTP4	42	6.5	7.19
col3sm8_Peg1	23	sodium dihydrogen phosphate	50	mM																			ethylene glycol	835.075	mM				x	PCTP9.5	58	PCTP4	42	6.5	7.19
col3sm8_Peg1	24	sodium dihydrogen phosphate	50	mM																			peg 3000	10	mM				x	PCTP9.5	58	PCTP4	42	6.34	7.19
col3sm8_Peg1	25	sodium dihydrogen phosphate	50	mM																			peg 200	476.615	mM				x	PCTP9.5	58	PCTP4	42	6.5	7.19
col3sm8_Peg1	26	sodium dihydrogen phosphate	50	mM																			peg 400	237.042	mM				x	PCTP9.5	58	PCTP4	42	6.42	7.19
col3sm8_Peg1	27	sodium dihydrogen phosphate	50	mM																			peg 550 mme	83.4794	mM				x	PCTP9.5	58	PCTP4	42	6.46	7.19
col3sm8_Peg1	28	sodium dihydrogen phosphate	50	mM																			peg 1500	33.3333	mM				x	PCTP9.5	58	PCTP4	42	6.46	7.19
col3sm8_Peg1	29	sodium dihydrogen phosphate	50	mM																			peg 2000	25	mM				x	PCTP9.5	58	PCTP4	42	6.46	7.19
col3sm8_Peg1	30	sodium dihydrogen phosphate	50	mM																			peg 2000	25	mM				x	PCTP9.5	58	PCTP4	42	6.46	7.19
col3sm8_Peg1	31	sodium dihydrogen phosphate	50	mM																			peg 3350	14.9254	mM				x	PCTP9.5	58	PCTP4	42	6.42	7.19
col3sm8_Peg1	32	sodium dihydrogen phosphate	50	mM																			peg 6000	8.33333	mM				x	PCTP9.5	58	PCTP4	42	6.42	7.19
col3sm8_Peg1	33	sodium dihydrogen phosphate	50	mM																			peg 8000	6.25	mM				x	PCTP9.5	58	PCTP4	42	6.42	7.19
col3sm8_Peg1	34	sodium dihydrogen phosphate	50	mM																			peg 10000	3	mM				x	PCTP9.5	58	PCTP4	42	6.46	7.19
col3sm8_Peg1	35	sodium dihydrogen phosphate	50	mM																			ethylene glycol	1527.58	mM				x	PCTP9.5	58	PCTP4	42	6.5	7.19
col3sm8_Peg1	36	sodium dihydrogen phosphate	50	mM																			peg 3000	16.6667	mM				x	PCTP9.5	58	PCTP4	42	6.2	7.19
col3sm8_Peg1	37	sodium dihydrogen phosphate	50	mM																			peg 200	692.678	mM				x	PCTP9.5	58	PCTP4	42	6.46	7.19
col3sm8_Peg1	38	sodium dihydrogen phosphate	50	mM																			peg 400	344.5	mM				x	PCTP9.5	58	PCTP4	42	6.29	7.19
col3sm8_Peg1	39	sodium dihydrogen phosphate	50	mM																			peg 550 mme	116.871	mM				x	PCTP9.5	58	PCTP4	42	6.42	7.19
col3sm8_Peg1	40	sodium dihydrogen phosphate	50	mM																			peg 1500	46.6667	mM				x	PCTP9.5	58	PCTP4	42	6.42	7.19
col3sm8_Peg1	41	sodium dihydrogen phosphate	50	mM																			peg 2000	35	mM				x	PCTP9.5	58	PCTP4	42	6.42	7.19
col3sm8_Peg1	42	sodium dihydrogen phosphate	50	mM																			peg 2000	35	mM				x	PCTP9.5	58	PCTP4	42	6.42	7.19
col3sm8_Peg1	43	sodium dihydrogen phosphate	50	mM																			peg 3350	20.8955	mM				x	PCTP9.5	58	PCTP4	42	6.42	7.19
col3sm8_Peg1	44	sodium dihydrogen phosphate	50	mM																			peg 6000	11.6667	mM				x	PCTP9.5	58	PCTP4	42	6.34	7.19
col3sm8_Peg1	45	sodium dihydrogen phosphate	50	mM																			peg 8000	8.75	mM				x	PCTP9.5	58	PCTP4	42	6.38	7.19
col3sm8_Peg1	46	sodium dihydrogen phosphate	50	mM																			peg 10000	4	mM				x	PCTP9.5	58	PCTP4	42	6.42	7.19
col3sm8_Peg1	47	sodium dihydrogen phosphate	50	mM																			ethylene glycol	2220.07	mM				x	PCTP9.5	58	PCTP4	42	6.46	7.19
col3sm8_Peg1	48	sodium dihydrogen phosphate	50	mM																			peg 3000	23.3333	mM				x	PCTP9.5	58	PCTP4	42	5.95	7.19
col3sm8_Peg1	49	sodium dihydrogen phosphate	50	mM																			peg 200	908.746	mM				x	PCTP9.5	58	PCTP4	42	6.42	7.19
col3sm8_Peg1	50	sodium dihydrogen phosphate	50	mM																			peg 400	451.96	mM				x	PCTP9.5	58	PCTP4	42	6.15	7.19
col3sm8_Peg1	51	sodium dihydrogen phosphate	50	mM																			peg 550 mme	150.263	mM				x	PCTP9.5	58	PCTP4	42	6.34	7.19
col3sm8_Peg1	52	sodium dihydrogen phosphate	50	mM																			peg 1500	60	mM				x	PCTP9.5	58	PCTP4	42	6.38	7.19
col3sm8_Peg1	53	sodium dihydrogen phosphate	50	mM																			peg 2000	45	mM				x	PCTP9.5	58	PCTP4	42	6.38	7.19
col3sm8_Peg1	54	sodium dihydrogen phosphate	50	mM																			peg 2000	45	mM				x	PCTP9.5	58	PCTP4	42	6.34	7.19
col3sm8_Peg1	55	sodium dihydrogen phosphate	50	mM																			peg 3350	26.8657	mM				x	PCTP9.5	58	PCTP4	42	6.38	7.19
col3sm8_Peg1	56	sodium dihydrogen phosphate	50	mM																			peg 6000	15	mM				x	PCTP9.5	58	PCTP4	42	6.23	7.19
col3sm8_Peg1	57	sodium dihydrogen phosphate	50	mM																			peg 8000	11.25	mM				x	PCTP9.5	58	PCTP4	42	6.29	7.19
col3sm8_Peg1	58	sodium dihydrogen phosphate	50	mM																			peg 10000	5	mM				x	PCTP9.5	58	PCTP4	42	6.38	7.19
col3sm8_Peg1	59	sodium dihydrogen phosphate	50	mM																			ethylene glycol	2912.58	mM				x	PCTP9.5	58	PCTP4	42	6.46	7.19
col3sm8_Peg1	60	sodium dihydrogen phosphate	50	mM																			peg 3000	30	mM				x	PCTP9.5	58	PCTP4	42	5.84	7.19
col3sm8_Peg1	61	sodium dihydrogen phosphate	50	mM																			peg 200	1124.81	mM				x	PCTP9.5	58	PCTP4	42	6.23	7.19
col3sm8_Peg1	62	sodium dihydrogen phosphate	50	mM																			peg 400	559.418	mM				x	PCTP9.5	58	PCTP4	42	6.15	7.19
[truncated: 3,162 more rows]
